# Supplementary material for: Structural and Electronic Studies of Substituted m-Terphenyl Group 12 Complexes
Source: Organometallics. 2022 May 30;41(11):1426–33. doi: 10.1021/acs.organomet.2c00156 (PMC9490839; doi:10.1021/acs.organomet.2c00156)
Supplement: Supplementary file 2 — om2c00156_si_002.xyz [file om2c00156_si_002.xyz]

111
1 Crystal Structure Geometry
Zn      5.562676    7.031160    4.589870
C       5.596766    5.163101    7.468173
C       6.630161    4.306477    7.828293
H       6.522340    3.370541    7.706038
C       4.641183    7.480486    7.296750
C       4.326047    4.593631    6.898093
H       4.329049    4.699715    5.922713
H       3.557138    5.070089    7.274160
H       4.263722    3.642204    7.123999
C       4.407041    7.774445    5.953276
C       6.543217    5.036550    2.676317
C       5.018410    3.261578    3.633093
C       6.188333    2.690390    4.405159
H       6.827104    2.289266    3.780596
H       5.864478    2.004754    5.027063
H       6.628335    3.406478    4.908795
C       5.757586    6.544686    7.667501
C       6.803912    6.241701    3.326127
C       3.313231    8.608139    5.659599
C       3.835076    8.012545    8.313325
H       4.027240    7.803453    9.220934
C       5.191650    4.384982    2.815847
C       2.752118    8.843042    8.011675
C       3.760263    2.694382    3.763321
H       3.644994    1.936135    4.324098
C       8.054980    6.844238    3.102880
C       2.518320    9.129975    6.678832
H       1.794079    9.699949    6.450269
C       7.512329    4.428591    1.867043
H       7.313290    3.602340    1.441809
C       4.086229    4.931493    2.124841
C       7.804972    4.783394    8.358506
H       8.492972    4.182118    8.621620
C       8.766808    5.012216    1.674359
C       2.833986    4.322185    2.273673
H       2.084198    4.674115    1.808573
C       2.952961    8.907190    4.244367
C       1.832905    9.447628    9.086720
C       8.344762    8.167270    3.755348
C       9.005468    6.242085    2.290948
H       9.838293    6.675728    2.151418
C       2.671726    3.215672    3.089591
H       1.816169    2.815244    3.185269
C       7.848910    9.345296    3.152047
C       1.935171   10.969481    9.065458
H       2.850513   11.239420    9.290035
H       1.313541   11.348055    9.721913
H       1.707520   11.300513    8.172466
C       2.212982    8.965740   10.493978
H       2.113958    7.991095   10.544475
H       1.624732    9.386405   11.154420
H       3.143788    9.208775   10.682676
C       0.393381    9.050429    8.795700
H       0.106350    9.455903    7.951876
H      -0.185562    9.364234    9.522584
H       0.330449    8.074252    8.727928
C       1.947068    8.064053    3.634422
C       6.959726    7.031741    8.192399
C       3.542616    9.948953    3.569308
C       4.230060    6.156372    1.257098
H       4.176616    6.960321    1.815218
H       3.511324    6.170693    0.592670
H       5.097257    6.132382    0.801300
C       9.888163    4.646964    0.764092
C       9.095497    8.232933    4.923413
C       7.049327    9.306056    1.888305
H       7.455624    8.668643    1.265071
H       7.036529   10.198063    1.483004
H       6.132484    9.025316    2.090291
C       2.142767    9.277601    1.663728
H       1.882262    9.390289    0.757448
C       8.111901   10.567675    3.811160
H       7.772053   11.372427    3.440409
C       7.976165    6.146321    8.503352
H       8.804954    6.481824    8.822277
C       9.675939    6.990918    5.505452
H       8.952863    6.415303    5.835008
H      10.270288    7.224242    6.248282
H      10.184788    6.512680    4.817104
C       4.527243   10.821664    4.229750
H       4.125087   11.218809    5.031050
H       4.798015   11.533973    3.613160
H       5.312031   10.293759    4.484890
C       3.086393   10.119732    2.148761
H       3.453171   10.804777    1.601272
C       1.294041    6.936696    4.419776
H       1.981802    6.305591    4.717440
H       0.649210    6.470213    3.847039
H       0.829845    7.307357    5.198486
C       9.332947    9.465957    5.500136
H       9.852783    9.515349    6.293464
C       1.557865    8.317770    2.345431
H       0.868548    7.802272    1.945446
C       8.829549   10.624273    4.948661
H       8.989520   11.460746    5.371237
C       7.130959    8.536023    8.430265
H       7.061137    9.011839    7.575810
H       8.010132    8.706882    8.827593
H       6.429821    8.853407    9.037552
C      11.142284    4.210337    1.577352
H      11.521672    4.988311    2.035808
H      11.810925    3.831110    0.970065
H      10.882470    3.535575    2.240452
C       9.370312    3.410725    0.015946
H       9.087569    2.731820    0.664428
H      10.085579    3.045401   -0.547489
H       8.608269    3.663141   -0.546160
C      10.239180    5.699296   -0.275073
H       9.440152    6.224739   -0.491677
H      10.570187    5.260586   -1.087004
H      10.933998    6.292184    0.081060
111
2 Crystal Structure Geometry
Cd     -0.310073    0.750931    8.690284
C       2.082213   -0.864142    7.583736
C       0.992053   -0.052227    7.238107
C       2.910318   -1.400420    6.603115
H       3.634663   -1.957865    6.864346
C      -1.697255    1.575253   10.051364
C      -2.934088    0.950681   10.240254
C       1.631234   -0.316571    4.904444
H       1.469811   -0.116853    3.990805
C      -2.440673    3.346563   11.535692
H      -2.259934    4.168417   11.977775
C      -3.910044    1.526622   11.049400
H      -4.741766    1.081958   11.160591
C       0.784892    0.221891    5.883725
C       2.709321   -1.143360    5.247393
C       2.395457   -1.096554    9.027874
C      -3.175714   -0.366356    9.554355
C      -3.691496    2.744304   11.701808
C       0.079976    4.526952    9.768699
C      -1.448143    2.771548   10.733244
C      -2.428108    2.865848    4.802631
H      -3.136507    3.452083    4.565514
C      -0.337340    1.142778    5.491209
C      -1.286753    3.362966    5.384037
H      -1.214902    4.296228    5.546134
C       1.755703   -2.116749    9.736547
C       0.996306    2.875136   11.294555
C      -0.097741    3.420802   10.607317
C      -2.542483    1.502681    4.562834
H      -3.332534    1.160020    4.160940
C      -0.230307    2.520265    5.740383
C       0.999211    3.130909    6.359300
H       0.929572    3.087606    7.335902
H       1.077585    4.067452    6.077974
H       1.792240    2.635873    6.067257
C      -1.505374    0.626345    4.907123
C       3.335853   -0.267110    9.664206
C      -2.704862   -1.548812   10.149158
C      -1.064524    5.086565    8.970270
H      -1.477142    4.370464    8.445128
H      -0.731876    5.783318    8.367429
H      -1.730335    5.471933    9.578469
C       2.068620   -2.288664   11.093609
H       1.635411   -2.970545   11.591957
C      -2.890304   -2.758059    9.480675
H      -2.585455   -3.564828    9.878550
C       4.016780    0.856766    8.904627
H       4.514725    0.484308    8.147727
H       4.633439    1.326983    9.503449
H       3.340130    1.483332    8.573734
C       1.344905    5.092616    9.644112
H       1.468033    5.847428    9.080121
C      -3.821481   -0.402136    8.313843
C      -3.971153   -1.637580    7.661435
H      -4.392583   -1.673682    6.810760
C      -3.509312   -2.798760    8.249540
H      -3.619287   -3.630345    7.803438
C       3.626732   -0.481616   11.006532
H       4.267822    0.069152   11.440577
C       0.857102    1.664602   12.185420
H      -0.028636    1.667278   12.603390
H       1.547244    1.690487   12.880696
H       0.962699    0.850517   11.649562
C      -4.324898    0.863132    7.662775
H      -4.931488    1.327873    8.277673
H      -4.805796    0.638315    6.838893
H      -3.566448    1.444890    7.451111
C       3.002099   -1.476723   11.712525
H       3.209900   -1.608983   12.630183
C       3.662980   -1.756606    4.213187
C      -4.792619    3.359877   12.579276
C       2.424307    4.570631   10.331350
H       3.282400    4.969375   10.245613
C      -1.664274   -0.852531    4.684742
H      -0.996180   -1.159084    4.036353
H      -2.563303   -1.036743    4.339113
H      -1.538585   -1.325667    5.532738
C       0.756603   -3.019831    9.060026
H      -0.001468   -2.487697    8.739851
H       0.438167   -3.689681    9.699037
H       1.184299   -3.467850    8.300447
C       2.251449    3.468885   11.141836
H       2.998401    3.107229   11.605353
C      -1.979528   -1.515953   11.471389
H      -1.062956   -1.199321   11.333405
H      -1.958463   -2.417118   11.854527
H      -2.444952   -0.911377   12.084947
C       3.525774   -3.281766    4.217206
H       3.710344   -3.623243    5.116108
H       4.165741   -3.667876    3.582213
H       2.615399   -3.529584    3.953295
C       3.381948   -1.244115    2.807898
H       2.481115   -1.517391    2.533271
H       4.040579   -1.617310    2.184963
H       3.442623   -0.265270    2.798520
C      -6.105218    3.422021   11.829074
H      -5.998126    3.980154   11.030645
H      -6.794608    3.806575   12.407801
H      -6.370479    2.517656   11.561145
C       5.112227   -1.400884    4.578910
H       5.202490   -0.427292    4.647232
H       5.716147   -1.736116    3.883634
H       5.342418   -1.811558    5.437623
C      -4.991773    2.517313   13.823807
H      -5.186081    1.593928   13.563916
H      -5.741562    2.876555   14.343590
H      -4.176536    2.540456   14.366364
C      -4.435142    4.757648   13.026718
H      -3.627516    4.724916   13.582671
H      -5.175000    5.134651   13.546500
H      -4.268613    5.319112   12.241685
111
3 Crystal Structure Geometry
Hg     -0.280630    0.694105    8.698199
C       1.015179   -0.091239    7.246263
C       0.803414    0.213051    5.897903
C       1.646855   -0.323760    4.930572
H       1.487704   -0.124040    4.016102
C       2.731943   -1.155338    5.271351
C       2.923375   -1.417284    6.629103
H       3.646384   -1.973966    6.893771
C       2.088738   -0.889180    7.604484
C      -0.313135    1.136210    5.515532
C      -0.192884    2.516913    5.734221
C      -1.236051    3.351774    5.373317
H      -1.161365    4.284855    5.534986
C      -2.383338    2.856764    4.784332
H      -3.078671    3.447138    4.519328
C      -2.510762    1.489703    4.581742
H      -3.305424    1.143567    4.191777
C      -1.486309    0.621592    4.943988
C       1.050017    3.116115    6.355406
H       0.974005    3.087425    7.331646
H       1.144272    4.047132    6.062389
H       1.836283    2.604195    6.073069
C      -1.671181   -0.867292    4.750790
H      -1.098675   -1.174824    4.016276
H      -2.607915   -1.055167    4.534878
H      -1.424534   -1.337196    5.574645
C       2.402395   -1.146948    9.057494
C       1.772372   -2.174571    9.753811
C       2.089830   -2.377523   11.103513
H       1.658578   -3.067109   11.593847
C       3.027590   -1.577288   11.719332
H       3.241123   -1.724685   12.633252
C       3.656104   -0.570205   11.031064
H       4.302090   -0.034850   11.475835
C       3.365073   -0.321840    9.696120
C       0.763964   -3.056273    9.060177
H       0.030749   -2.505165    8.715064
H       0.408411   -3.710696    9.697475
H       1.196830   -3.526405    8.317076
C       4.023602    0.805416    8.954186
H       4.397462    0.467763    8.113212
H       4.742583    1.181883    9.503177
H       3.361015    1.500749    8.761109
C       3.682794   -1.761508    4.239621
C       3.390102   -1.263205    2.832228
H       3.485682   -0.287402    2.803865
H       2.473977   -1.507460    2.582506
H       4.019884   -1.670806    2.202295
C       3.551854   -3.280324    4.244987
H       3.690416   -3.616888    5.154399
H       4.223802   -3.667757    3.646423
H       2.655908   -3.531003    3.936407
C       5.117091   -1.385239    4.592475
H       5.206314   -0.409660    4.599935
H       5.726978   -1.764120    3.925084
H       5.339734   -1.741129    5.477684
C      -1.640972    1.495576   10.078491
C      -1.377804    2.672524   10.745292
C      -2.359206    3.242452   11.561017
H      -2.168024    4.058596   12.009128
C      -3.612221    2.652252   11.736773
C      -3.834647    1.431701   11.071314
H      -4.667231    0.988805   11.183221
C      -2.870134    0.859583   10.256931
C      -0.030944    3.314825   10.621860
C       0.154346    4.426783    9.783327
C       1.412550    5.007243    9.673312
H       1.537861    5.764263    9.112528
C       2.491898    4.482698   10.380363
H       3.348625    4.886000   10.305029
C       2.320120    3.387058   11.185354
H       3.063935    3.034598   11.659346
C       1.068646    2.779762   11.320861
C      -0.989424    4.987138    8.983703
H      -1.432741    4.261839    8.496307
H      -0.648654    5.648863    8.346525
H      -1.631090    5.415080    9.587983
C       0.926657    1.562310   12.207693
H       0.048245    1.575139   12.642147
H       1.629292    1.571502   12.889856
H       1.009622    0.751234   11.663371
C      -3.134264   -0.456722    9.574030
C      -2.656140   -1.648857   10.181798
C      -2.871610   -2.871924    9.537805
H      -2.585964   -3.681546    9.945412
C      -3.502500   -2.902525    8.302143
H      -3.624184   -3.734181    7.859210
C      -3.959830   -1.731753    7.698400
H      -4.392722   -1.768847    6.853387
C      -3.778622   -0.496799    8.345076
C      -1.915810   -1.604878   11.492592
H      -0.995728   -1.303683   11.337564
H      -1.902720   -2.500528   11.890741
H      -2.364827   -0.982935   12.101608
C      -4.254834    0.776344    7.684984
H      -4.963986    1.179983    8.226971
H      -4.602808    0.570478    6.792007
H      -3.505641    1.403109    7.606886
C      -4.707706    3.261081   12.610189
C      -4.354166    4.646207   13.079767
H      -3.535896    4.608381   13.618494
H      -5.086767    5.003187   13.623310
H      -4.208260    5.226725   12.304466
C      -4.903264    2.412559   13.852558
H      -5.214305    1.519658   13.592949
H      -5.570045    2.833635   14.434379
H      -4.052803    2.334906   14.332803
C      -6.020806    3.343346   11.864230
H      -5.923439    3.940959   11.094900
H      -6.714888    3.690334   12.463063
H      -6.276019    2.448863   11.553557
111
4 Crystal Structure Geometry
Zn      7.419752   10.334595   11.616549
Si      6.880479   16.886848   12.645414
Si      6.839301    3.793596   10.435087
C       7.380971   12.244945   12.016535
C       6.373517   12.746325   12.805717
C       6.269275   14.116067   13.078540
H       5.594001   14.421936   13.671968
C       7.125433   15.025267   12.505149
C       8.153120   14.529059   11.699012
H       8.758503   15.142869   11.299797
C       8.324961   13.134795   11.455475
C       5.388408   11.784720   13.362152
C       5.715233   10.895849   14.451902
C       4.774800    9.987874   14.864990
H       4.996108    9.383887   15.563231
C       3.475198    9.914385   14.280810
H       2.837730    9.278198   14.582919
C       3.170965   10.797997   13.263504
H       2.309032   10.765940   12.864289
C       4.110296   11.744019   12.799551
C       7.044437   10.991105   15.079240
H       7.719706   10.627127   14.470399
H       7.047368   10.477719   15.914664
H       7.248375   11.930256   15.271912
C       3.691413   12.708488   11.658936
H       3.608457   13.618179   12.013452
H       2.829615   12.421600   11.289007
H       4.371073   12.693880   10.952988
C       9.422791   12.662168   10.600014
C       9.302851   12.721145    9.175786
C      10.346596   12.238375    8.403559
H      10.265346   12.243754    7.457157
C      11.512969   11.744300    8.986198
H      12.215786   11.413742    8.439011
C      11.644424   11.737814   10.371891
H      12.447115   11.412877   10.763399
C      10.620178   12.201457   11.191901
C       8.056991   13.273172    8.531493
H       7.266873   12.876004    8.955370
H       8.059101   13.054933    7.575842
H       8.034282   14.246105    8.644013
C      10.744840   12.134041   12.676242
H      10.446362   12.981227   13.069292
H      11.682582   11.975672   12.918237
H      10.191020   11.402107   13.018426
C       5.491980   17.228367   13.829188
H       5.141549   18.129405   13.671968
H       5.824192   17.163505   14.749387
H       4.777629   16.571310   13.693547
C       6.468648   17.525355   10.952988
H       7.195558   17.303248   10.334898
H       6.355493   18.497433   10.989981
H       5.637177   17.111816   10.641631
C       8.458879   17.718098   13.178729
H       9.222158   17.272888   12.754852
H       8.546422   17.658854   14.152876
H       8.439545   18.660615   12.910530
C       7.336320    8.421447   11.244307
C       6.384686    7.967295   10.314860
C       6.269333    6.607401   10.058992
H       5.626185    6.321070    9.422406
C       7.059281    5.633149   10.698662
C       8.048504    6.109443   11.609612
H       8.626961    5.489886   12.038114
C       8.178006    7.477933   11.882435
C       5.543728    8.963122    9.575002
C       6.118461    9.783653    8.608562
C       5.286156   10.762236    7.956561
H       5.653585   11.335707    7.295313
C       3.944287   10.862667    8.298746
H       3.406202   11.533644    7.894906
C       3.387347   10.015673    9.201990
H       2.455633   10.071305    9.377706
C       4.156162    9.065425    9.877111
C       7.561233    9.659404    8.200098
H       8.132548   10.048141    8.895257
H       7.703909   10.135671    7.355426
H       7.787698    8.712900    8.084495
C       3.519127    8.157068   10.888250
H       3.455850    7.251153   10.519863
H       2.622436    8.486198   11.104042
H       4.065631    8.141605   11.702095
C       9.220299    7.928985   12.838086
C       8.961710    7.865620   14.222238
C       9.966919    8.318198   15.091571
H       9.793618    8.347190   16.025643
C      11.218433    8.730740   14.619912
H      11.893432    9.016704   15.224129
C      11.455353    8.712702   13.263504
H      12.315704    8.957834   12.945982
C      10.474053    8.347973   12.335599
C       7.638960    7.384969   14.758635
H       6.917928    7.944337   14.399495
H       7.642147    7.443238   15.735865
H       7.495179    6.454566   14.485812
C      10.735007    8.397268   10.877461
H      10.439680    7.560404   10.464373
H      11.695694    8.518366   10.723324
H      10.243644    9.147920   10.482870
C       5.423432    3.508402    9.251314
H       4.588501    3.819151    9.659777
H       5.353550    2.552713    9.050935
H       5.586076    4.005782    8.423597
C       6.479865    3.029045   12.065859
H       7.208369    3.233340   12.690114
H       6.402337    2.057629   11.961045
H       5.638679    3.388142   12.417291
C       8.408491    3.044808    9.730680
H       8.540459    3.366673    8.815105
H       8.329501    2.066837    9.726056
H       9.173361    3.308739   10.284033
111
5 Crystal Structure Geometry
Cd      4.781307    4.979820    3.922221
Si      5.333554   11.676049    2.712215
Si      5.280311   -1.740275    4.983194
C       4.845724    7.047734    3.508292
C       4.020783    7.973630    4.153176
C       4.160529    9.349171    3.877018
H       3.593179    9.970593    4.318254
C       5.105476    9.822912    2.972946
C       5.902073    8.881759    2.308006
H       6.533207    9.184539    1.666207
C       5.794086    7.510008    2.561022
C       2.999762    7.496946    5.131302
C       3.290062    7.490293    6.499752
C       2.313190    6.993048    7.385310
H       2.509985    6.939762    8.314066
C       1.059077    6.574620    6.927103
H       0.392540    6.281739    7.536503
C       0.813895    6.596709    5.584880
H      -0.035125    6.308221    5.273238
C       1.750489    7.020154    4.662295
C       4.613119    7.985110    7.018127
H       4.663045    7.830841    7.983910
H       4.696753    8.944298    6.836079
H       5.339760    7.503252    6.572263
C       1.473067    6.992498    3.167337
H       1.761117    7.838723    2.764670
H       0.513055    6.868164    3.016144
H       1.965951    6.250776    2.756956
C       6.646912    6.504901    1.846713
C       6.071096    5.668437    0.856245
C       6.860266    4.693864    0.248388
H       6.484380    4.121001   -0.408838
C       8.223840    4.553940    0.612485
H       8.752250    3.869486    0.219075
C       8.780552    5.408748    1.531985
H       9.708350    5.348669    1.724833
C       8.002537    6.362389    2.187669
C       4.647689    5.796661    0.462835
H       4.076279    5.515395    1.208000
H       4.470784    5.228536   -0.316271
H       4.453343    6.730350    0.237589
C       8.610699    7.293029    3.192021
H       8.695377    8.186136    2.800154
H       9.497602    6.963690    3.448124
H       8.037470    7.336571    3.985013
C       3.778102   12.419729    2.008706
H       3.651522   12.101437    1.090749
H       3.852376   13.396392    2.010248
H       3.011169   12.149288    2.556394
C       6.752036   11.976918    1.567469
H       7.550618   11.525161    1.913053
H       6.921778   12.938933    1.504215
H       6.536092   11.622528    0.680368
C       5.634798   12.451848    4.378423
H       4.851047   12.312258    4.950796
H       5.791520   13.412514    4.268885
H       6.419152   12.037884    4.794975
C       4.809845    2.921704    4.335225
C       3.910375    2.008713    3.782908
C       4.024136    0.635184    4.040553
H       3.395715    0.034609    3.657942
C       5.034950    0.137467    4.844344
C       5.924685    1.046398    5.410546
H       6.623632    0.729705    5.969034
C       5.802553    2.423018    5.171414
C       2.826409    2.534116    2.900435
C       2.972421    2.529663    1.501129
C       1.959332    3.063101    0.697339
H       2.063416    3.089828   -0.245303
C       0.793329    3.556754    1.285140
H       0.099759    3.908252    0.738994
C       0.647392    3.535024    2.639704
H      -0.156267    3.870738    3.017687
C       1.635672    3.039250    3.488236
C       4.235572    1.990960    0.877844
H       5.014356    2.396001    1.314453
H       4.247560    2.208696   -0.077139
H       4.266762    1.017627    0.990468
C       1.467397    3.089781    4.980109
H       1.794072    2.253492    5.373519
H       0.519197    3.205206    5.197641
H       1.979683    3.842821    5.341120
C       6.799511    3.397390    5.706760
C       6.482655    4.281133    6.743512
C       7.363892    5.241931    7.141550
H       7.128019    5.837150    7.843517
C       8.608514    5.356021    6.525979
H       9.218054    6.031863    6.799052
C       8.948735    4.475550    5.513912
H       9.800854    4.549651    5.101989
C       8.083129    3.495578    5.092732
C       5.138142    4.172475    7.457821
H       4.422461    4.466218    6.856135
H       5.145432    4.740547    8.256983
H       4.980846    3.242418    7.720094
C       8.460930    2.555498    3.983470
H       8.617341    1.660486    4.353738
H       9.277667    2.874515    3.548405
H       7.734889    2.514048    3.327786
C       3.700256   -2.555823    5.475343
H       3.540659   -2.409958    6.430326
H       3.760773   -3.518479    5.297922
H       2.960776   -2.174171    4.956967
C       6.628653   -2.100762    6.183481
H       7.483491   -1.788606    5.819384
H       6.674593   -3.066366    6.342388
H       6.445753   -1.639782    7.028927
C       5.697174   -2.357177    3.275332
H       4.942269   -2.188461    2.673646
H       5.877890   -3.319410    3.309273
H       6.491568   -1.887199    2.942090
111
6 Crystal Structure Geometry
Hg     11.160377    7.917118    3.814777
Si     11.698449   14.576071    5.027611
Si     11.660745    1.242043    2.745014
C      11.247093    9.967284    4.267262
C      10.419808   10.873301    3.586052
C      10.533729   12.247434    3.863812
H       9.955530   12.864886    3.431236
C      11.494233   12.722369    4.774679
C      12.264872   11.791821    5.448130
H      12.877435   12.093162    6.107772
C      12.162378   10.396312    5.190543
C       9.394551   10.395935    2.616220
C       8.127712    9.918943    3.075532
C       7.192194    9.521594    2.152252
H       6.336121    9.256849    2.461791
C       7.444136    9.486255    0.810004
H       6.771971    9.195874    0.200872
C       8.701759    9.892285    0.350691
H       8.904257    9.846588   -0.577430
C       9.673674   10.360338    1.230523
C       7.849221    9.896910    4.541919
H       6.884499    9.909810    4.695432
H       8.258303   10.686903    4.959738
H       8.236174    9.086914    4.933995
C      11.013213   10.835208    0.726210
H      11.100687   11.799796    0.875254
H      11.094315   10.643748   -0.231363
H      11.729846   10.367145    1.211080
C      13.029066    9.434126    5.916753
C      14.372816    9.271824    5.593993
C      15.154816    8.337238    6.250376
H      16.086881    8.286939    6.052359
C      14.606359    7.486441    7.200036
H      15.133388    6.802665    7.598520
C      13.259534    7.649217    7.556934
H      12.872836    7.104876    8.233768
C      12.484569    8.604170    6.923827
C      14.984948   10.166601    4.551229
H      14.436594   10.147051    3.741256
H      15.890619    9.851465    4.340846
H      15.032134   11.083438    4.894348
C      11.068405    8.725387    7.324174
H      10.490031    8.546822    6.549782
H      10.892862    9.625221    7.661474
H      10.868612    8.067869    8.029095
C      11.992983   15.315303    3.343982
H      12.713642   14.831167    2.892397
H      12.249200   16.260471    3.442393
H      11.173405   15.257930    2.810993
C      13.148255   14.876105    6.185203
H      12.982211   14.419898    7.036747
H      13.238372   15.840554    6.345962
H      13.966111   14.532582    5.779642
C      10.138204   15.329114    5.749166
H       9.358108   14.978774    5.268874
H      10.173006   16.299292    5.660361
H      10.070897   15.085020    6.697755
C      11.196562    5.914013    3.376568
C      12.191112    5.381808    2.530875
C      12.279978    4.032463    2.304322
H      12.960035    3.713523    1.721817
C      11.423295    3.113402    2.892428
C      10.406268    3.607839    3.672949
H       9.780268    3.002206    4.045396
C      10.276925    4.978984    3.942950
C      13.204512    6.353318    2.003286
C      14.470534    6.451912    2.641048
C      15.372545    7.402178    2.209666
H      16.226861    7.467626    2.623141
C      15.034348    8.287776    1.152937
H      15.650360    8.950446    0.871484
C      13.812353    8.163932    0.538451
H      13.592090    8.742554   -0.182204
C      12.911379    7.236382    0.946556
C      14.844106    5.532904    3.772260
H      15.071214    4.651322    3.414570
H      14.095149    5.456619    4.394303
H      15.624221    5.903931    4.242962
C      11.563956    7.118265    0.221898
H      11.475862    6.214560   -0.158727
H      11.515135    7.778279   -0.496880
H      10.835454    7.269836    0.859784
C       9.209149    5.509200    4.819679
C       8.021809    6.003923    4.251745
C       6.979184    6.474757    5.066404
H       6.170788    6.780436    4.683359
C       7.168663    6.496106    6.438135
H       6.479413    6.840319    6.995347
C       8.331066    6.024049    7.012276
H       8.433236    6.053571    7.956706
C       9.360776    5.505083    6.223996
C       7.851711    6.044325    2.731048
H       6.952446    6.359004    2.507909
H       7.986802    5.146477    2.363070
H       8.516544    6.656511    2.346203
C      10.622605    5.010113    6.857103
H      10.706739    4.041963    6.711643
H      10.605227    5.192992    7.818851
H      11.394139    5.463835    6.453094
C      13.003925    0.865555    1.523801
H      12.778186    1.254344    0.653620
H      13.106553   -0.103892    1.433645
H      13.852035    1.252593    1.840183
C      10.058559    0.441558    2.265528
H       9.314445    0.888384    2.715422
H      10.073135   -0.506393    2.515187
H       9.934712    0.512460    1.288884
C      12.034143    0.624551    4.451919
H      12.952115    0.849902    4.691242
H      11.920755   -0.354546    4.475210
H      11.413398    1.032570    5.091341
87
7 Crystal Structure Geometry
Zn      2.761369   16.455169   12.389663
Cl      6.899744   15.450869   17.248006
Cl     -1.501809   18.197031    7.835898
C       4.055363   16.014597   13.770378
C       4.998696   17.005148   14.100491
C       5.882832   16.821887   15.167843
H       6.510717   17.497359   15.396042
C       5.828643   15.647486   15.881999
C       4.931994   14.634739   15.572313
H       4.922558   13.827135   16.072488
C       4.043778   14.824875   14.511294
C       5.004611   18.293081   13.342824
C       4.417590   19.435465   13.911738
C       4.386063   20.614777   13.170617
H       3.994849   21.392761   13.550370
C       4.912145   20.675667   11.895514
H       4.881782   21.488615   11.405002
C       5.483774   19.546836   11.335180
H       5.829321   19.587082   10.451228
C       5.560070   18.349453   12.049540
C       3.814879   19.389895   15.288776
H       3.341377   18.540492   15.410055
H       3.185012   20.133094   15.394428
H       4.525728   19.466225   15.959073
C       6.256151   17.154428   11.450597
H       7.001244   16.886942   12.028356
H       6.598671   17.387207   10.562478
H       5.621176   16.412192   11.371746
C       3.041026   13.763612   14.174031
C       3.389468   12.725920   13.294001
C       2.413338   11.799206   12.927935
H       2.637117   11.093288   12.332710
C       1.125076   11.893881   13.419224
H       0.461908   11.273937   13.139547
C       0.803881   12.894449   14.319681
H      -0.078099   12.940117   14.669875
C       1.751352   13.838842   14.724151
C       4.788172   12.599032   12.752665
H       5.043526   13.434489   12.308319
H       4.823267   11.862139   12.107616
H       5.408551   12.418168   13.489393
C       1.394520   14.899122   15.727565
H       1.966128   14.806313   16.518243
H       0.455624   14.798162   15.989674
H       1.529133   15.784411   15.329366
C       1.478299   16.996506   11.043675
C       0.355605   17.781207   11.354995
C      -0.563281   18.143801   10.372214
H      -1.329084   18.659504   10.596368
C      -0.345489   17.742513    9.062996
C       0.753103   16.986095    8.712251
H       0.895361   16.732594    7.807749
C       1.653171   16.598557    9.707493
C       0.095875   18.228851   12.762879
C       0.459292   19.525622   13.154888
C       0.159098   19.944981   14.452257
H       0.408305   20.817680   14.732997
C      -0.496536   19.104692   15.333921
H      -0.702886   19.404509   16.211397
C      -0.852723   17.825599   14.936805
H      -1.305352   17.254406   15.546227
C      -0.554170   17.364991   13.650671
C       1.113755   20.466086   12.183546
H       1.917061   20.045038   11.812189
H       1.362820   21.292901   12.646890
H       0.488574   20.673644   11.458074
C      -0.948364   15.979045   13.228837
H      -1.406263   16.018683   12.363331
H      -1.549739   15.592174   13.899093
H      -0.146477   15.421327   13.148944
C       2.791847   15.686967    9.369822
C       2.668893   14.326751    9.698913
C       3.747838   13.481748    9.452350
H       3.683210   12.561182    9.677709
C       4.906686   13.962390    8.886296
H       5.637100   13.374149    8.734272
C       5.014875   15.300214    8.536776
H       5.814020   15.621166    8.135635
C       3.951837   16.179198    8.772104
C       1.397319   13.767541   10.294588
H       1.361378   13.983722   11.249771
H       1.382861   12.794451   10.179150
H       0.623121   14.161777    9.841111
C       4.075672   17.632320    8.398888
H       3.508965   17.819372    7.621570
H       5.008984   17.834732    8.179045
H       3.789622   18.188781    9.153185
87
8 Crystal Structure Geometry
Cd      6.722057    6.486160    5.289143
Cl      2.784663    8.479964    0.322918
Cl     10.966513    5.150125   10.198141
C       5.502766    7.180429    3.705475
C       6.018039    7.868257    2.603962
C       5.175415    8.263310    1.556122
H       5.527565    8.712370    0.796757
C       3.825698    7.989857    1.644626
C       3.274365    7.344774    2.742051
H       2.338546    7.191067    2.793377
C       4.119529    6.926885    3.766966
C       7.472503    8.211781    2.536251
C       8.402236    7.245035    2.143133
C       9.756429    7.610224    2.072933
H      10.403955    6.967639    1.808165
C      10.156120    8.898439    2.386610
H      11.074684    9.133323    2.331908
C       9.233234    9.839616    2.776173
H       9.521087   10.718627    2.993366
C       7.877568    9.515610    2.855792
C       7.980267    5.851421    1.770808
H       7.786175    5.340371    2.584253
H       8.702038    5.413135    1.273919
H       7.176252    5.891805    1.211308
C       6.877184   10.564529    3.258152
H       6.266852   10.737618    2.511103
H       7.347515   11.391329    3.493916
H       6.365154   10.248097    4.031556
C       3.587937    6.189480    4.966047
C       2.919238    6.896631    5.982609
C       2.505776    6.230273    7.137082
H       2.047580    6.706581    7.819298
C       2.759418    4.885456    7.291876
H       2.493396    4.439889    8.087958
C       3.396189    4.191967    6.298418
H       3.561328    3.264199    6.418539
C       3.816725    4.817727    5.092051
C       2.663076    8.367538    5.857316
H       3.502577    8.829343    5.652421
H       2.299866    8.708778    6.701222
H       2.018313    8.526340    5.136445
C       4.465149    4.024304    4.004045
H       4.181855    4.372044    3.133232
H       4.198925    3.084298    4.083202
H       5.438990    4.095878    4.084233
C       7.973937    5.880113    6.889695
C       8.224634    6.856814    7.860582
C       9.140134    6.629620    8.884964
H       9.314295    7.298476    9.536754
C       9.789988    5.411281    8.933481
C       9.549309    4.416233    8.005780
H       9.997641    3.581177    8.070843
C       8.642456    4.650649    6.973045
C       7.539655    8.179966    7.721605
C       6.241780    8.353485    8.215846
C       5.606532    9.577679    7.960106
H       4.726605    9.720846    8.287769
C       6.226405   10.580925    7.242114
H       5.775577   11.401615    7.085543
C       7.486572   10.391791    6.761025
H       7.904631   11.078410    6.254663
C       8.164883    9.206634    7.002903
C       5.547047    7.256941    8.976668
H       5.375978    6.500993    8.376541
H       4.696820    7.592462    9.329692
H       6.115767    6.962721    9.718384
C       9.564466    9.029212    6.488579
H      10.190462    9.019296    7.242470
H       9.787880    9.769174    5.887226
H       9.627627    8.180942    6.000932
C       8.412133    3.629837    5.905478
C       9.154719    3.709472    4.718304
C       8.849433    2.813773    3.687525
H       9.337769    2.859016    2.873831
C       7.860140    1.870643    3.824725
H       7.656120    1.287863    3.102966
C       7.162058    1.769929    5.015631
H       6.497481    1.098593    5.118069
C       7.427064    2.645524    6.062583
C      10.243873    4.733212    4.559422
H       9.855354    5.631332    4.596583
H      10.688870    4.604176    3.695895
H      10.897229    4.628730    5.282407
C       6.647784    2.525681    7.356922
H       7.254902    2.267472    8.081293
H       5.950258    1.844216    7.256776
H       6.233095    3.387926    7.569867
87
9 Crystal Structure Geometry
Hg      0.882620    6.504691   12.572429
Cl      4.773453    8.529103   17.502521
Cl     -3.305627    5.101926    7.694266
C       2.092039    7.184061   14.129421
C       1.559194    7.890824   15.216204
C       2.392533    8.283927   16.256748
H       2.032289    8.732249   17.013193
C       3.741893    8.020554   16.185257
C       4.304465    7.361143   15.102208
H       5.241116    7.206582   15.063155
C       3.470989    6.926949   14.068956
C       0.109638    8.243619   15.273469
C      -0.825835    7.296572   15.721093
C      -2.167922    7.685957   15.799343
H      -2.816360    7.066619   16.113445
C      -2.563052    8.938251   15.436548
H      -3.480203    9.179064   15.496872
C      -1.649640    9.852035   14.983055
H      -1.940798   10.719288   14.727143
C      -0.297455    9.523308   14.894135
C      -0.397300    5.922961   16.123012
H      -0.198490    5.395452   15.322446
H      -1.116271    5.491644   16.629929
H       0.405776    5.983228   16.682765
C       0.701833   10.540797   14.433529
H       1.333049   10.731674   15.158584
H       0.236197   11.366117   14.181120
H       1.189956   10.191994   13.658820
C       4.019950    6.187117   12.882760
C       4.680165    6.881749   11.861956
C       5.117397    6.187117   10.732669
H       5.572204    6.654771   10.042951
C       4.900147    4.856554   10.608181
H       5.188557    4.404319    9.823923
C       4.277653    4.163879   11.589860
H       4.138346    3.231135   11.483832
C       3.823478    4.805680   12.784948
C       4.903362    8.347325   11.956211
H       4.057513    8.793181   12.167842
H       5.243028    8.680611   11.098754
H       5.557674    8.533467   12.660940
C       3.175393    4.028866   13.885780
H       3.437517    4.408331   14.750707
H       3.463174    3.093911   13.838172
H       2.201489    4.077197   13.789639
C      -0.337868    5.911221   10.988226
C      -0.578262    6.870009    9.999967
C      -1.488018    6.605853    8.979163
H      -1.659037    7.253465    8.305397
C      -2.134670    5.390736    8.961379
C      -1.904071    4.420208    9.900376
H      -2.353972    3.584419    9.851310
C      -0.994422    4.678494   10.928294
C       0.111355    8.192745   10.081773
C       1.396830    8.355152    9.578485
C       2.001344    9.599619    9.772331
H       2.878462    9.732852    9.430593
C       1.398714   10.632762   10.425005
H       1.843654   11.465890   10.530803
C       0.150242   10.448831   10.919402
H      -0.272481   11.155321   11.392493
C      -0.521534    9.245455   10.746897
C       2.089479    7.206563    8.886686
H       2.386071    6.554098    9.555437
H       2.865404    7.542765    8.391880
H       1.466243    6.776439    8.264867
C      -1.909472    9.079134   11.282196
H      -2.547134    9.068529   10.538254
H      -2.119722    9.822860   11.883368
H      -1.969310    8.233288   11.775010
C      -0.754825    3.664918   11.998893
C      -1.499197    3.745143   13.190424
C      -1.204929    2.845056   14.207671
H      -1.692426    2.887869   15.022394
C      -0.226337    1.901922   14.061842
H      -0.031581    1.312502   14.781135
C       0.478075    1.794303   12.884538
H       1.140288    1.119962   12.787295
C       0.218752    2.674823   11.838837
C      -2.585053    4.784156   13.339810
H      -2.191470    5.679136   13.279593
H      -3.020857    4.677183   14.211939
H      -3.247978    4.669141   12.627826
C       1.009675    2.559377   10.560164
H       0.406594    2.329992    9.823051
H       1.687655    1.859246   10.658723
H       1.447877    3.415007   10.370337
93
10 Crystal Structure Geometry
Zn      0.545217    8.862030   14.604898
F       0.119610   13.188009   19.946286
F       2.511542    3.694882   10.594503
F      -1.585885   13.794048   18.828689
F       0.301459   14.600382   18.351482
F       1.143453    4.589011    9.298130
C       0.373244   10.321144   15.880417
C       0.699231    7.376257   13.352054
F       0.510984    3.143404   10.727522
C       1.013549   10.300705   17.133260
C       1.814367    7.345155   12.498671
C      -0.458402   11.409703   15.574090
C       1.992853    9.234361   17.489798
C      -0.236497    6.336749   13.263173
C       1.062519    5.284979   11.528669
C      -0.679868   12.421486   16.498335
H      -1.249142   13.150563   16.281659
C       2.817241    8.446511   12.573380
C       1.554755    8.020151   18.028553
C      -0.062926   12.361237   17.744092
C       1.994989    6.306181   11.596090
H       2.755539    6.295819   11.026985
C      -0.053614    5.292976   12.352290
H      -0.691514    4.591162   12.297301
C      -1.447717    6.355766   14.135993
C       0.782625   11.313910   18.062162
H       1.205368   11.285065   18.912367
C       3.365690    9.494727   17.325600
C      -1.432216    5.716137   15.381547
C       1.282512    4.186111   10.537206
C      -0.290919   13.470057   18.719561
C      -2.587839    5.779584   16.178443
H      -2.593668    5.359285   17.030368
C      -2.598481    7.018676   13.682677
C      -1.085511   11.495899   14.213131
C       3.838334   10.797266   16.733395
H       3.531245   10.865086   15.805404
H       4.817978   10.829985   16.756273
H       3.474800   11.543849   17.253564
C       2.730484    9.523696   11.680517
C       3.821627    8.376843   13.551481
C      -3.708920    6.442317   15.740515
H      -4.479886    6.483407   16.293766
C      -3.720342    7.047290   14.503464
H      -4.505911    7.490729   14.206571
C       3.849432    7.317253   18.242760
H       4.486377    6.661735   18.502318
C      -2.633993    7.667724   12.327387
H      -1.955788    8.374124   12.285842
H      -3.520319    8.056496   12.174467
H      -2.448402    6.995928   11.638546
C       0.087755    7.772048   18.273331
H      -0.215030    8.321002   19.026475
H      -0.052743    6.824868   18.482132
H      -0.421911    8.008759   17.470605
C       2.505887    7.060797   18.388128
H       2.221476    6.223770   18.736082
C       4.277911    8.519378   17.723036
H       5.208663    8.685816   17.634438
C       3.916422    7.204398   14.492733
H       3.143498    7.204807   15.094495
H       4.740547    7.274190   15.019138
H       3.928767    6.371334   13.976593
C      -0.216206    4.980360   15.851060
H      -0.005877    4.260986   15.219637
H      -0.387950    4.597773   16.736756
H       0.540551    5.600456   15.903963
C       3.667085   10.558583   11.811511
H       3.624821   11.306996   11.227809
C      -2.404094   11.086601   14.010870
C       4.653168   10.502778   12.780905
H       5.279032   11.213389   12.858773
C      -3.237374   10.603725   15.158433
H      -2.768553    9.877296   15.619806
H      -4.097597   10.275575   14.822242
H      -3.391542   11.342221   15.783943
C       4.734179    9.428436   13.630441
H       5.422882    9.400587   14.283750
C       1.664174    9.573281   10.620014
H       1.829726    8.870969    9.957007
H       1.681566   10.448767   10.179879
H       0.786166    9.432666   11.032432
C      -0.321425   12.012187   13.161941
C       1.057348   12.518879   13.383234
H       1.033447   13.261143   14.023139
H       1.430307   12.832881   12.533131
H       1.617146   11.798261   13.739650
C      -2.930045   11.168176   12.716724
H      -3.824486   10.888474   12.559977
C      -0.923827   12.049687   11.885815
H      -0.422352   12.376824   11.147957
C      -2.192815   11.635590   11.684971
H      -2.569040   11.672823   10.813690
93
11 Crystal Structure Geometry
Cd      7.241373    9.027475    5.641841
F       9.342245    3.991227    1.256574
F       7.626006    4.620758    0.155150
F       7.439024    3.201435    1.735982
C       7.066057   10.632599    7.017560
C       7.425238    7.446273    4.243467
C       5.934869   10.653463    7.844892
C       8.277955    6.374451    4.528887
C       5.748210   11.678699    8.765679
H       4.977484   11.688970    9.321287
C       8.007796   11.655317    7.132456
C       6.754605    7.471634    3.018247
C       8.493480    5.370799    3.595357
H       9.078492    4.649356    3.791833
C       6.973254    6.467981    2.073995
H       6.527877    6.494817    1.235274
C       7.818942   12.682352    8.058907
H       8.460106   13.379764    8.135612
C       7.841557    5.433752    2.368720
C       9.222197   11.615746    6.272758
C       6.693855   12.682352    8.865606
C      10.373223   12.142754    4.221621
H      10.392495   12.559359    3.367709
C       9.231099   12.243479    5.020634
C       4.940904    9.536495    7.719275
C      10.347719   10.901678    6.723847
C       5.755774    8.543635    2.712194
C       5.064778    8.414131    8.550451
C       8.944157    6.322290    5.872240
C       3.926753    6.960814    3.459019
H       4.278405    6.230306    2.907740
H       2.947536    6.931568    3.453719
H       4.251578    6.860233    4.378632
C       4.394615    8.281031    2.902744
C       3.861491   10.808148    5.807510
H       3.859282   11.622833    6.351790
H       3.028240   10.756778    5.293310
H       4.623631   10.829678    5.190874
C       6.185877    9.791905    2.217008
C       3.973831    9.599448    6.707664
C       7.646952   10.061704    1.972247
H       8.173013    9.706217    2.719193
H       7.792733   11.027153    1.899709
H       7.924471    9.624594    1.140404
C      11.481819   11.432283    4.670687
H      12.253733   11.365121    4.121289
C       6.099214    8.354776    9.634682
H       6.971996    8.604592    9.266205
H       6.144154    7.444042    9.993408
H       5.856366    8.977022   10.351447
C       4.184457    7.347526    8.346147
H       4.245476    6.576890    8.898073
C       8.029658   13.009708    4.537181
H       7.282346   12.391077    4.396979
H       8.245187   13.457862    3.692715
H       7.777853   13.679133    5.207219
C      10.350604   10.243369    8.081158
H      10.167400   10.915600    8.770696
H      11.227917    9.838131    8.245896
H       9.659744    9.549410    8.109760
C       3.469698    9.275690    2.571002
H       2.541267    9.107785    2.681549
C      11.467003   10.827933    5.898537
H      12.233204   10.350371    6.193343
C       6.474273   13.765145    9.871351
C       3.116794    8.514856    6.539770
H       2.450026    8.539750    5.863927
C       8.050389    4.334771    1.377539
C       5.228187   10.757785    1.931791
H       5.503547   11.612401    1.622765
C      10.259661    6.806129    6.023952
C       3.885740   10.491584    2.089571
H       3.243591   11.153832    1.862429
C       8.241629    5.833054    6.964562
C       3.225902    7.403285    7.350920
H       2.637365    6.668154    7.224636
C       8.888566    5.869028    8.230846
H       8.425906    5.546294    8.994318
C      11.039750    7.300761    4.854763
H      11.161641    6.572555    4.211810
H      11.915664    7.619753    5.158327
H      10.554631    8.037510    4.427463
C      10.828295    6.806129    7.308441
H      11.712180    7.134745    7.426351
C       6.856045    5.270074    6.792623
H       6.260018    5.969213    6.451272
H       6.523713    4.950632    7.657094
H       6.882762    4.524727    6.156851
C      10.143325    6.351068    8.380535
H      10.544784    6.367922    9.240920
F       5.221071   14.180635    9.851123
F       6.753471   13.466567   11.093133
F       7.139164   14.912690    9.541632
93
12 Crystal Structure Geometry
Hg      7.252537    8.994619    5.623192
F       7.478528    3.180272    1.769221
F       9.385984    3.957203    1.311574
F       7.687706    4.593150    0.188752
C       7.038977   10.588965    6.974535
C       5.916532   10.606879    7.796363
C       5.735823   11.645891    8.692682
H       4.969636   11.662695    9.254658
C       6.671329   12.652658    8.769394
C       7.808796   12.643701    7.971993
H       8.453799   13.337457    8.045818
C       7.994547   11.599315    7.061543
C       4.921480    9.494420    7.703501
C       5.037845    8.383752    8.557427
C       4.148061    7.321452    8.393909
H       4.216409    6.559265    8.955602
C       3.168556    7.368028    7.418859
H       2.571648    6.636385    7.315560
C       3.050613    8.469739    6.597233
H       2.365125    8.490788    5.939569
C       3.921873    9.549953    6.718357
C       6.108165    8.330010    9.609189
H       6.972408    8.560026    9.207077
H       6.152582    7.426822    9.984775
H       5.898762    8.970830   10.320450
C       3.814089   10.734069    5.789738
H       3.824028   11.562018    6.315518
H       2.976619   10.678571    5.284751
H       4.571862   10.732689    5.169199
C       9.220254   11.552739    6.203579
C       9.231523   12.185103    4.945906
C      10.366275   12.090159    4.156580
H      10.382732   12.505065    3.302573
C      11.475852   11.391513    4.606758
H      12.249888   11.330910    4.057823
C      11.464983   10.782437    5.850300
H      12.233952   10.313161    6.151839
C      10.337941   10.850510    6.665870
C       8.005182   12.933908    4.457372
H       7.258870   12.306936    4.354941
H       8.201281   13.351680    3.592423
H       7.763976   13.626033    5.107223
C      10.339336   10.185900    8.026499
H      10.116179   10.848360    8.713798
H      11.227529    9.813898    8.207983
H       9.674636    9.465811    8.039479
C       6.444114   13.752578    9.762613
C       7.454120    7.414605    4.258122
C       8.305974    6.355887    4.570421
C       8.522694    5.347329    3.631708
H       9.104365    4.623424    3.833723
C       7.876444    5.406445    2.396241
C       7.018122    6.438292    2.093430
H       6.578057    6.460559    1.252707
C       6.795212    7.457598    3.034162
C       8.973776    6.296771    5.916919
C       8.257214    5.809510    7.005018
C       8.898022    5.834590    8.268747
H       8.425810    5.524767    9.031487
C      10.173034    6.291397    8.420153
H      10.582034    6.292203    9.276864
C      10.848969    6.741038    7.350222
H      11.735401    7.060946    7.469085
C      10.292879    6.755369    6.068324
C       6.881668    5.281047    6.827369
H       6.285900    6.006242    6.548339
H       6.564358    4.904531    7.675178
H       6.887729    4.580198    6.141786
C      11.084165    7.248004    4.899475
H      11.204810    6.519603    4.255498
H      11.960526    7.561876    5.206101
H      10.605504    7.988068    4.468959
C       5.798061    8.521690    2.711164
C       6.231357    9.747007    2.184274
C       5.253130   10.712572    1.889538
H       5.526791   11.563362    1.566035
C       3.930631   10.461776    2.051037
H       3.292610   11.123680    1.810969
C       3.501210    9.240041    2.569852
H       2.572868    9.076056    2.687262
C       4.432978    8.258354    2.913038
C       7.674609   10.019300    1.937988
H       8.197166    9.741544    2.719017
H       7.804702   10.977001    1.780587
H       7.971521    9.515218    1.150922
C       3.971364    6.952423    3.526734
H       4.372080    6.202543    3.039734
H       2.994576    6.892447    3.472854
H       4.248703    6.916470    4.466678
C       8.114861    4.295777    1.417153
F       6.831655   13.492825   10.961743
F       5.134123   14.146686    9.786838
F       7.108522   14.908031    9.415390
87
R = H, M = Zn, Crystal Structure Geometry
Zn      5.143903   10.098497   17.260052
C       6.078695   11.807896   17.210761
C       6.351217   12.345659   15.943227
C       7.072048   13.540803   15.828734
H       7.251996   13.902779   14.968321
C       7.520357   14.197144   16.958065
H       8.024834   14.998067   16.874457
C       7.231192   13.681224   18.216864
H       7.516196   14.148256   18.992734
C       6.530124   12.489201   18.352571
C       5.885225   11.611306   14.712505
C       4.597507   11.871346   14.215537
C       4.153359   11.109949   13.131129
H       3.273384   11.236848   12.797009
C       4.976125   10.181086   12.546497
H       4.667198    9.689090   11.795586
C       6.249281    9.951211   13.037538
H       6.807847    9.305271   12.622306
C       6.710072   10.662680   14.136921
C       3.705050   12.914627   14.823255
H       3.537584   12.694113   15.763844
H       2.854199   12.940631   14.338141
H       4.140877   13.790441   14.765540
C       8.098686   10.418243   14.672573
H       8.585481   11.267013   14.715625
H       8.572999    9.799347   14.079206
H       8.038356   10.028183   15.570423
C       6.246161   11.956639   19.733350
C       7.074128   10.952885   20.265259
C       6.788084   10.476492   21.554007
H       7.309204    9.774384   21.925252
C       5.759366   11.022576   22.280897
H       5.589820   10.706367   23.160653
C       4.978206   12.006567   21.762715
H       4.269857   12.366462   22.284017
C       5.201840   12.489201   20.488942
C       8.267192   10.434885   19.496253
H       7.981148   10.144680   18.605891
H       8.661412    9.676608   19.975439
H       8.933934   11.148435   19.407654
C       4.306262   13.590731   19.900878
H       3.975492   13.307807   19.023931
H       4.825302   14.415577   19.803856
H       3.547986   13.749875   20.499549
C       4.176242    8.413854   17.325878
C       4.818021    7.159421   17.212945
C       4.091989    5.966358   17.313399
H       4.531977    5.129029   17.223864
C       2.729380    6.017326   17.545505
H       2.235304    5.210161   17.626305
C       2.083440    7.224951   17.661558
H       1.148337    7.244714   17.829086
C       2.796990    8.440898   17.535210
C       6.280486    7.103253   16.942779
C       7.201028    7.212469   17.996301
C       8.568838    7.218710   17.714904
H       9.196055    7.315445   18.421829
C       9.016107    7.085570   16.411182
H       9.947050    7.101172   16.228679
C       8.121569    6.930586   15.383865
H       8.439858    6.815128   14.497246
C       6.755839    6.942028   15.626889
C       6.730875    7.235353   19.422628
H       6.098458    6.502040   19.569878
H       6.288807    8.090364   19.607314
H       7.499554    7.129257   20.022235
C       5.774968    6.743357   14.494438
H       5.140471    7.490192   14.475408
H       5.288173    5.903948   14.628273
H       6.261763    6.706952   13.645568
C       2.079280    9.753580   17.649079
C       1.468706   10.316307   16.511948
C       0.845650   11.554097   16.639856
H       0.441028   11.950398   15.876153
C       0.801963   12.219800   17.849676
H       0.344293   13.048807   17.922677
C       1.428140   11.672676   18.949058
H       1.421899   12.143868   19.772659
C       2.066798   10.445287   18.867634
C       1.506152    9.600677   15.177652
H       2.431894    9.362480   14.958961
H       1.149377   10.189407   14.481647
H       0.963188    8.786232   15.227256
C       2.749143    9.847195   20.080573
H       2.532790    8.893368   20.140783
H       2.436055   10.303825   20.889511
H       3.718572    9.957452   19.997277
87
R = H, M = Cd, Crystal Structure Geometry
Cd      5.348270    0.295988   14.637979
C       4.321611   -1.551913   14.687974
C       3.869802   -2.219121   13.543368
C       3.171073   -3.421144   13.661679
H       2.906292   -3.890816   12.880701
C       2.857958   -3.939149   14.917765
H       2.341004   -4.732443   14.995397
C       3.310819   -3.282449   16.051192
H       3.125892   -3.647049   16.911355
C       4.031613   -2.097237   15.949650
C       4.194474   -1.653833   12.154998
C       5.291426   -2.160280   11.439852
C       5.550954   -1.630717   10.176313
H       6.281204   -1.961694    9.666737
C       4.757660   -0.633584    9.666737
H       4.954145   -0.283694    8.806574
C       3.699585   -0.132391   10.359214
H       3.176327    0.567389    9.989686
C       3.383318   -0.657751   11.630826
C       6.198197   -3.221508   12.039171
H       6.426204   -2.974588   12.961439
H       7.018810   -3.288754   11.508168
H       5.735880   -4.085199   12.039171
C       2.168686   -0.138695   12.371436
H       1.490972   -0.844779   12.424225
H       1.798833    0.632533   11.893222
H       2.429265    0.131340   13.278177
C       4.541212   -1.353327   17.157293
C       3.730056   -0.399274   17.760649
C       4.232300    0.337281   18.811165
H       3.686976    0.997133   19.224788
C       5.518381    0.130289   19.271368
H       5.844105    0.636736   20.007319
C       6.331639   -0.805902   18.673291
H       7.224751   -0.918329   18.979471
C       5.852510   -1.594993   17.616874
C       2.329446   -0.151304   17.265357
H       2.358866    0.105072   16.318246
H       1.921767    0.570541   17.787044
H       1.797782   -0.967713   17.364726
C       6.725659   -2.620496   16.992092
H       6.340044   -3.509405   17.134935
H       7.617720   -2.581619   17.398884
H       6.797108   -2.447127   16.029455
C       6.374718    2.147672   14.582395
C       5.698055    3.371760   14.674932
C       6.393631    4.583241   14.569974
H       5.933416    5.410157   14.653816
C       7.757466    4.561176   14.344841
H       8.229239    5.379686   14.250130
C       8.441484    3.371760   14.255719
H       9.380828    3.374913   14.113498
C       7.750111    2.138215   14.377136
C       4.227047    3.363355   14.927081
C       3.742665    3.467376   16.234093
C       2.379881    3.403282   16.471026
H       2.055208    3.491543   17.358515
C       1.495175    3.216254   15.445663
H       0.565287    3.141653   15.625769
C       1.963796    3.134298   14.142998
H       1.342820    3.022921   13.433441
C       3.320275    3.212051   13.852033
C       4.707226    3.688027   17.395779
H       5.308237    2.916799   17.473411
H       4.199728    3.789947   18.227994
H       5.234687    4.497082   17.234304
C       3.797302    3.193138   12.448136
H       4.367843    3.973823   12.287593
H       3.028175    3.219406   11.840433
H       4.311104    2.374627   12.287593
C       8.463550    0.817460   14.287083
C       8.478260    0.097717   13.077266
C       9.063511   -1.152640   13.014228
H       9.065612   -1.641225   12.200645
C       9.647711   -1.686406   14.150761
H      10.075354   -2.533286   14.107287
C       9.615139   -1.005539   15.349399
H      10.003905   -1.397458   16.122614
C       9.027786    0.233260   15.439452
C       7.797393    0.679816   11.845091
H       6.839136    0.478078   11.874591
H       8.189312    0.285796   11.039270
H       7.925581    1.651732   11.828012
C       8.974200    0.956155   16.767580
H       9.432313    1.818796   16.687775
H       9.417603    0.412933   17.451674
H       8.040109    1.104307   17.023145
87
R = H, M = Hg, Crystal Structure Geometry
Hg     15.382121   15.428212   15.421598
C      17.042216   14.140880   15.375953
C      13.676833   16.628337   15.511714
C      11.245814   18.024657   15.622100
H      10.411784   18.480342   15.663336
C      15.451498   12.180178   15.407038
C      16.851999   12.769643   15.433366
C      15.292635   18.695643   17.706104
H      15.737869   18.471981   16.862352
H      15.896732   19.230760   18.261204
H      14.479508   19.209857   17.518956
C      12.439375   14.492050   18.226312
H      11.588623   14.974909   18.273892
H      12.401750   13.704007   18.806788
H      12.600328   14.205679   17.300088
C      19.452332   13.810612   15.337254
H      20.332348   14.163873   15.301728
C      15.091966   18.772984   13.236756
H      14.297652   19.278837   13.506376
H      15.639625   19.322733   12.637248
H      15.614541   18.534690   14.029756
C      12.178088   14.611197   12.862460
H      11.337787   15.112869   12.916384
H      12.428924   14.293471   13.753792
H      12.063121   13.844057   12.262952
C      13.867050   16.594892   18.003003
C      18.724907   16.417216   17.636320
H      18.929757   17.121647   18.286580
H      19.420977   15.727417   17.674384
H      17.857433   16.017969   17.848844
C      13.566047   15.403421   18.678005
C      13.933940   15.204842   11.133720
H      13.681013   14.429341   10.645232
C      14.928923   17.431012   18.434078
C      15.476581   12.378757   12.893863
H      15.660528   13.342385   12.891008
H      14.889207   12.157185   12.142416
H      16.318972   11.885446   12.808536
C      14.667635   17.518804   12.519884
C      11.806014   17.738286   14.394536
H      11.377503   18.016296   13.595192
C      13.273405   15.514207   12.320048
C      19.262114   12.435195   15.422264
H      20.014622   11.856182   15.460328
C      13.022569   17.025494   14.339660
C      18.380008   15.846564   12.659452
H      19.172232   15.273822   12.596012
H      18.304757   16.394223   11.850592
H      17.581513   15.288454   12.754612
C      11.893807   17.654674   16.798912
H      11.505011   17.869975   17.639492
C      13.632937   16.680594   13.022012
C      18.509606   16.743303   13.858468
C      13.501248   11.266717   16.519776
H      13.053924   11.007520   17.315948
C      14.801414   12.004593   14.183598
C      17.970309   11.897988   15.450812
H      17.842801   10.957353   15.482532
C      18.775075   18.403001   16.050320
H      18.871228   18.984105   16.795740
C      13.114542   16.969055   16.756724
C      18.678921   17.008771   16.256500
C      18.346563   14.682267   15.303948
C      14.947735   16.005427   10.664264
H      15.401330   15.762952    9.864920
C      13.507519   11.452754   14.150292
H      13.066465   11.323155   13.319228
C      15.319809   17.165544   11.336728
H      16.015879   17.713202   10.994152
C      18.540961   16.172651   15.143128
C      14.343639   15.041799   19.790108
H      14.172234   14.224492   20.240532
C      15.650076   17.052667   19.570923
H      16.346146   17.612868   19.891612
C      15.361615   15.873738   20.231016
H      15.867467   15.631263   20.998640
C      14.805595   11.824827   16.600662
C      15.489123   12.017135   17.928461
H      16.283437   11.446483   17.972552
H      14.872485   11.776750   18.651360
H      15.754591   12.955679   18.026476
C      12.882519   11.097403   15.327104
H      12.006683   10.731600   15.298556
C      18.735359   18.927666   14.778348
H      18.785526   19.868301   14.651468
C      18.620392   18.112450   13.706212
H      18.616212   18.486613   12.833912
111
1 Fully Optimised Geometry
  Zn  5.62085364545157      7.05045477239022      4.67427937852113
  C   5.78182748713883      5.31382000556610      7.79050156479796
  C   6.95023195293093      4.61894753421257      8.13449225134100
  H   6.92974101589684      3.52762732533942      8.17378635035639
  C   4.59800769028893      7.48389369406565      7.34376724071732
  C   4.50311074416968      4.57497742485079      7.48818904205839
  H   4.16395835474765      4.75511407758124      6.45682920232663
  H   3.68638832579589      4.90996917537534      8.14457989543897
  H   4.63436581929732      3.49307624779751      7.62029426183734
  C   4.37449000420059      7.73272911966748      5.97899899041848
  C   6.49226140559703      5.17984447789884      2.65284117944139
  C   4.94046377592141      3.63088185962705      3.87999808983386
  C   6.10483928461385      3.14473829322715      4.70503853670982
  H   6.90691899950032      2.74724000596626      4.06589237578931
  H   5.78991598064450      2.35610813084590      5.40078725552850
  H   6.55341090549705      3.95999723655122      5.29283135988481
  C   5.81893442546118      6.72402078440570      7.74157787139474
  C   6.86020701837049      6.31813226345092      3.39020007473463
  C   3.22671366880434      8.46776165489521      5.62084289080437
  C   3.70391830092937      7.95013215641232      8.31939456149272
  H   3.91933211305399      7.73009640677633      9.36547761141473
  C   5.13559588814996      4.59841254641650      2.87107643839372
  C   2.56492597433375      8.68494644416570      7.96804388822810
  C   3.64853334124534      3.12961070306698      4.09410989773415
  H   3.48955069388747      2.38145476076454      4.87383503503895
  C   8.13625698340375      6.86974589521384      3.16075131798513
  C   2.34847350789265      8.93595090112009      6.60303550303512
  H   1.47453886614288      9.51037518693204      6.28699618878263
  C   7.37005961076207      4.60888191270103      1.71929307536390
  H   7.03989908098611      3.72574860485546      1.17142396854817
  C   4.05445161867839      5.05283339808885      2.08425398166990
  C   8.12523375733739      5.30696833021898      8.43997411181185
  H   9.02625353496980      4.75385959762243      8.71149603266100
  C   8.63746578474484      5.15651139728534      1.48535928526967
  C   2.78057517241140      4.51902348671292      2.31670361678417
  H   1.94190795078571      4.86328861144193      1.70833335064357
  C   2.95391048004363      8.73640168981241      4.17988078617506
  C   1.56632661057850      9.21542685836329      9.00489746203217
  C   8.55843302113791      8.07117074842331      3.93601653548403
  C   8.99947918533742      6.29680775414802      2.22171300575136
  H   9.97783692741427      6.75791634787196      2.06680630541575
  C   2.57578901806836      3.56703698422954      3.31615030667039
  H   1.57587842049793      3.16561493207858      3.49091960807030
  C   8.10266774797957      9.34860415423196      3.54447175919655
  C   1.51130214635630     10.75640772034385      8.91281022261649
  H   2.49867851830166     11.19398317801400      9.12115742558650
  H   0.79398688314794     11.15810310807608      9.64508842834561
  H   1.19850709710554     11.09031178469433      7.91364560575415
  C   1.95616322061376      8.82828680986998     10.44043280961489
  H   1.99144258735717      7.73687664125852     10.57218830883563
  H   1.21132289359670      9.22653722676792     11.14493477291063
  H   2.93592412812404      9.24153285826627     10.72148169040682
  C   0.16700815171345      8.63332471155498      8.70583845223285
  H   -0.18433589302977      8.91996191697601      7.70484958036613
  H   -0.56558398085899      9.00287118150595      9.43983966904228
  H   0.18307655782090      7.53474059922223      8.75667650086222
  C   1.98838085502440      7.96484791683689      3.49662699415072
  C   7.00676615878160      7.42808086522429      8.03780918276933
  C   3.67070347119892      9.75323174102474      3.51209700779847
  C   4.27247604721469      6.09908090880435      1.02273587823005
  H   4.51591342488922      7.07436484679399      1.47162853845898
  H   3.37144079417812      6.23334002253405      0.41169823156460
  H   5.11360255827067      5.83486346363612      0.36604679083828
  C   9.62391949830427      4.56214807305797      0.47195011735312
  C   9.39852552856548      7.91592772511501      5.06004810145311
  C   7.25671307482668      9.50954808453003      2.30651832068630
  H   7.75415870390922      9.06811689858375      1.43023095998265
  H   7.05956475612936     10.56944604850787      2.10047388094832
  H   6.28879695220296      8.99496513057308      2.40047347668532
  C   2.47325115363535      9.21162404162287      1.46560799604741
  H   2.28877100035442      9.39371759786534      0.40533151646765
  C   8.47971239515449     10.46392439537879      4.30657627524436
  H   8.13070757721459     11.45543703835686      4.00994531044776
  C   8.14980710002569      6.70143094526631      8.39440498939694
  H   9.06942911899316      7.24074726177691      8.63034505135914
  C   9.88257344265885      6.54743883919664      5.46333074787020
  H   9.03688676813770      5.88410274623790      5.69685732128718
  H   10.52474092697999      6.60390188468629      6.35136308091694
  H   10.44904213039906      6.06636721604526      4.65269488513496
  C   4.65212410687638     10.61727787531432      4.26369340953083
  H   4.19061081467248     11.04300752292237      5.16668890994154
  H   5.01323593190172     11.43958689078991      3.63252278921452
  H   5.52861554084345     10.04756445569524      4.60821508802490
  C   3.42319032868785      9.97139294933946      2.14879707678190
  H   3.97225927453616     10.75777695245827      1.62633430338823
  C   1.22315855982242      6.88699990756733      4.21969413459738
  H   1.90622155085391      6.15346582527105      4.67165423479705
  H   0.55540085375928      6.35260323267022      3.53209515874390
  H   0.61772444855378      7.30351888618056      5.03817770018526
  C   9.76552525448749      9.05377487669529      5.78990166091817
  H   10.41474260220824      8.94083174177812      6.66097666653875
  C   1.75843912946287      8.21977346297562      2.13869302031051
  H   1.01294978885295      7.62628998634130      1.60467991731291
  C   9.30584186423498     10.31908932634243      5.42167101515868
  H   9.59336234700926     11.19562634378155      6.00511403771361
  C   7.04166421720094      8.93199001689987      7.95718908878258
  H   6.95299258213684      9.27365189096700      6.91444691020724
  H   7.98590881992558      9.32463707570623      8.35454611289937
  H   6.20616702504429      9.38406389092822      8.51031448563415
  C   10.92025099920179      4.15560531901870      1.20704460175969
  H   11.39584392787773      5.01874243047565      1.69318204673493
  H   11.64375256198269      3.72549115996975      0.49741272645427
  H   10.70894818289285      3.40478674144945      1.98255179751274
  C   9.05622832708745      3.32034755443620     -0.23404352204276
  H   8.82337327176086      2.51684617917594      0.48004881854235
  H   9.79764174493238      2.92988261281746     -0.94652907883123
  H   8.14209172849766      3.55577186892089     -0.79859245504509
  C   9.95348993006425      5.62439872634934     -0.60003236440260
  H   9.04300165421027      5.93385986266913     -1.13389223614592
  H   10.66392995839587      5.21708512981156     -1.33583258072492
  H   10.40521982962518      6.52155698340511     -0.15442804174864
111
2 Fully Optimised Geometry
  Cd  -0.35846791001849      0.75708094753487      8.61505057502875
  C   2.14598438571342     -0.76164646136300      7.63230447129395
  C   1.02177491133485     -0.02686446658050      7.21608242158349
  C   3.05141933525770     -1.25929777715692      6.68931986223708
  H   3.91319520471671     -1.82965936871367      7.04392745354506
  C   -1.73512090729613      1.57173684763675     10.00024864951563
  C   -3.00401811474764      0.99871563624877     10.19532907978862
  C   1.75293897619021     -0.30149727239915      4.90763201209049
  H   1.57357375162471     -0.10508906563999      3.85012379636203
  C   -2.29487008735751      3.26719820455277     11.65878419187860
  H   -1.99083939704394      4.15440448515460     12.21513235574743
  C   -3.89545258274090      1.55701928991061     11.11744953322191
  H   -4.87290190647119      1.08689688593652     11.24916055680049
  C   0.83343390685700      0.19589568025838      5.84465978016435
  C   2.87572399157396     -1.03634706136094      5.31225360794107
  C   2.34599698548596     -0.96985906067558      9.09647253055022
  C   -3.36552198977825     -0.19783751294908      9.38014705371171
  C   -3.56040639098444      2.70071080066427     11.86367611194493
  C   0.19752351805717      4.18442303444108      9.46466486314082
  C   -1.38944570919295      2.71058583957760     10.74161073602569
  C   -2.69800175455897      2.38354314684898      4.77422073847849
  H   -3.60325189560172      2.93902473993095      4.52258819016946
  C   -0.37807319848061      0.95924327177440      5.42153107807415
  C   -1.52718364418012      3.06873230723189      5.10071302481348
  H   -1.51432237355538      4.16086193871646      5.09808544489534
  C   1.60367872140762     -1.96478487343937      9.77062694116971
  C   1.03914057266748      2.85867325791292     11.35168725878715
  C   -0.02862856068855      3.28860118522376     10.53278654196678
  C   -2.71307824544115      0.98838305951919      4.77770372168208
  H   -3.63034859173860      0.45029072260511      4.53021013646557
  C   -0.35437122294029      2.37135966206637      5.42473867423360
  C   0.90734173010258      3.11506071427345      5.78294922107046
  H   1.18159548519135      2.96075073029437      6.83839517483630
  H   0.78577672979441      4.19400250648018      5.61979789249138
  H   1.76231408780102      2.76317652771615      5.18780613071344
  C   -1.56316823207441      0.25866788277626      5.10526868199239
  C   3.21880427332423     -0.11624234343174      9.80690334653018
  C   -2.90090324124721     -1.47455115044012      9.76594052348470
  C   -0.94042423742404      4.62299585552119      8.57798436541934
  H   -1.32360499731128      3.78807846649112      7.97033019768927
  H   -0.61826187595467      5.41828012436555      7.89295198316396
  H   -1.79126273828705      4.99022123590681      9.16950894189662
  C   1.74737534198834     -2.09170689592321     11.16000780393274
  H   1.17892000863572     -2.86171945915807     11.68609079247798
  C   -3.18385642664744     -2.57495706927332      8.94389858052936
  H   -2.83000160656249     -3.56529820091195      9.23870117468369
  C   3.97879487440432      0.96739012593699      9.08723798527153
  H   4.59514045289738      0.55855736627233      8.27371326201352
  H   4.63035595093378      1.51502524375415      9.78000175039179
  H   3.28813038849349      1.69084690577630      8.62826463763858
  C   1.50117536046174      4.64700624321555      9.23388140125570
  H   1.68155806204542      5.34257478303077      8.41134831052195
  C   -4.10096721958875     -0.02828134099333      8.18647556312305
  C   -4.37132834562139     -1.15133960142220      7.39402545914258
  H   -4.94009536409961     -1.02552361566362      6.47032053267993
  C   -3.91651455841172     -2.41670714679289      7.76704102793830
  H   -4.13004024635190     -3.28178048891736      7.13663840678481
  C   3.34262329234609     -0.27760199454720     11.19280580668674
  H   4.01637655790238      0.37996800825722     11.74633214621193
  C   0.79940902459121      1.86293884117967     12.45628895824944
  H   -0.03836820077484      2.16667065781822     13.09955823431282
  H   1.69700041968662      1.73855560067040     13.07515793775505
  H   0.54011190378243      0.87575606641345     12.04306450054916
  C   -4.55439924924060      1.34360494119831      7.76002755146845
  H   -5.12733453815355      1.84554358586399      8.55254492118470
  H   -5.17517890389637      1.28895536839378      6.85663924107555
  H   -3.69011044068737      1.98787177026470      7.53717909388127
  C   2.61259114195527     -1.25685389282597     11.86755174278849
  H   2.71463878196144     -1.36667382617604     12.94868062979280
  C   3.90407188861594     -1.59221377230861      4.31796111156582
  C   -4.57663975244027      3.28166098624549     12.85599377291608
  C   2.55906440854015      4.23543046613797     10.04525468494314
  H   3.56855207355209      4.60411652444681      9.85453402036359
  C   -1.59601929778855     -1.24653917112619      5.15636921806891
  H   -0.76101915434080     -1.68897560291858      4.59520754405344
  H   -2.54040346224397     -1.63270132990830      4.75222159200067
  H   -1.50549411479662     -1.60403767516227      6.19389342755275
  C   0.67426802212452     -2.87797847680316      9.01108923244561
  H   -0.20373031543660     -2.33736282419771      8.62373384908376
  H   0.31042846012990     -3.68906106215365      9.65556554456142
  H   1.17351226486411     -3.31805393350579      8.13600245508220
  C   2.32669283003666      3.34782355605090     11.09635577119975
  H   3.15412632071015      3.01955361497991     11.72859481518162
  C   -2.11220070658163     -1.65010576275665     11.03904011821884
  H   -1.13466861753904     -1.14616913680558     10.98280498913123
  H   -1.93286147837565     -2.71329957644488     11.24571444936225
  H   -2.63652078867977     -1.20680219438368     11.89795165203230
  C   3.96718469218216     -3.12916240408227      4.45695785658210
  H   4.25744514014241     -3.43145237469692      5.47280455731325
  H   4.70536375601992     -3.54665197023386      3.75489171605953
  H   2.98833615833520     -3.58020863314693      4.23739017970640
  C   3.54984015787689     -1.25158602015695      2.86141577545278
  H   2.57850962294489     -1.67675660699364      2.56894991892602
  H   4.31336436388230     -1.66913552943736      2.18875690695657
  H   3.51516599015203     -0.16506382765110      2.69410440375517
  C   -5.85822483336504      3.68112041379433     12.09163617132778
  H   -5.63410732570664      4.43622850750984     11.32389042848641
  H   -6.60201290196641      4.10333272714735     12.78493902046807
  H   -6.31537549145164      2.81619152355207     11.59115299209004
  C   5.29146130474528     -0.99120997046995      4.63506614726708
  H   5.26956900760555      0.10509976748660      4.54907215817529
  H   6.04578010434802     -1.37817287967342      3.93265421510086
  H   5.61757260995870     -1.24361668229270      5.65369656385744
  C   -4.92357419222220      2.21198615070406     13.91499551610318
  H   -5.35691115367234      1.31315252712051     13.45476826069157
  H   -5.65516500329860      2.61018793820386     14.63493039966741
  H   -4.02389811178132      1.90746425660878     14.46963453235816
  C   -4.03768672833439      4.52471905412253     13.58207515326396
  H   -3.13415487905758      4.29468895617636     14.16560539020558
  H   -4.79911689816676      4.90294700989272     14.27990305772300
  H   -3.79715419355551      5.33510188826793     12.87840612575860
111
3 Fully Optimised Geometry
  Hg  -0.31125300488215      0.72208210217054      8.62404952327392
  C   1.03842873625713     -0.05770305520382      7.22535370929758
  C   0.85224737296961      0.16904976131332      5.85312045397857
  C   1.76602161759987     -0.34629594959964      4.92072922372848
  H   1.59072151937791     -0.14650327376876      3.86326193414447
  C   2.87495831258703     -1.10089674881236      5.32599867800074
  C   3.04551615141318     -1.32461292443444      6.70332591173117
  H   3.89636840436688     -1.90889281087254      7.06119997799886
  C   2.14990074891492     -0.81105270222126      7.64635790088900
  C   -0.34138199057083      0.95299501670145      5.41659373510788
  C   -0.29481675127027      2.36415352987521      5.42546102227466
  C   -1.44987411918124      3.08060972081775      5.08059328876587
  H   -1.42069414062565      4.17239948042850      5.08445614273902
  C   -2.62462323213626      2.41468946672459      4.72905059885519
  H   -3.51604646837058      2.98507958060202      4.46175536276257
  C   -2.66094071988940      1.01986645835654      4.72435596332020
  H   -3.58159849092177      0.49746684666521      4.45618503277392
  C   -1.52948519380227      0.27133887988070      5.07299238230813
  C   0.97057425175795      3.08647715016065      5.81346308848449
  H   1.21560548001383      2.92937914271028      6.87571284687490
  H   0.87201317526512      4.16712559589390      5.64617219361240
  H   1.83352666479534      2.71890516345039      5.23961294745927
  C   -1.58468260279031     -1.23343639886170      5.11842974077100
  H   -0.76111643053448     -1.68634010099819      4.54838870518592
  H   -2.53731105800449     -1.60384579120224      4.71884339272337
  H   -1.49184295079454     -1.59625745273901      6.15372830719779
  C   2.35202103003312     -1.02383507613046      9.11019910770641
  C   1.64671751029767     -2.05128621637276      9.77383650868668
  C   1.79789564093414     -2.18741098361839     11.16129265344982
  H   1.25693391340877     -2.98133123156842     11.68080115422515
  C   2.63188594466521     -1.32717257475402     11.87628757443850
  H   2.74004588037859     -1.44456175366843     12.95608336334936
  C   3.32251324793849     -0.31303482169730     11.21168565953179
  H   3.96867205356604      0.36631143864273     11.77160769215636
  C   3.18953200344336     -0.14175203585034      9.82781515131183
  C   0.73642721243162     -2.97639903296479      9.00636178255691
  H   -0.14522158288588     -2.44372720007147      8.61621539980624
  H   0.37881287870631     -3.79372484052427      9.64641561169209
  H   1.24704713872372     -3.40895962164180      8.13396455895212
  C   3.89669792313136      0.98407790047435      9.11902612787238
  H   4.49194944698501      0.61892016239873      8.26989295139760
  H   4.55782711602793      1.52663188240698      9.80644623998052
  H   3.17164627908949      1.70526446909013      8.71195308705347
  C   3.88697799185726     -1.68563314329856      4.33172257279345
  C   3.56064969667933     -1.30694744847633      2.87807293896872
  H   3.56864115133906     -0.21697109703957      2.73073016843806
  H   2.57750022762684     -1.68981819819390      2.56736220449093
  H   4.31498892361930     -1.74106159308966      2.20557698511204
  C   3.87671116880934     -3.22585192698504      4.44974374966882
  H   4.14171643629387     -3.55415543424837      5.46454579312517
  H   4.60150938081229     -3.66862409322738      3.74920871054703
  H   2.87990906503191     -3.62695211801982      4.21463454499255
  C   5.29825928221293     -1.15486563357583      4.66639862140856
  H   5.32848484831931     -0.05749346858084      4.59809052737678
  H   6.03721867172760     -1.56521323967534      3.96107143978827
  H   5.60812755585196     -1.43858972955745      5.68172942940861
  C   -1.65715464342848      1.50951502970931     10.02231030574572
  C   -1.31564033466598      2.64147125920365     10.77832681573043
  C   -2.22302642822553      3.17011331153992     11.70972341053347
  H   -1.92379738299166      4.05221813860298     12.27653562696940
  C   -3.48052288009449      2.58754881755653     11.91531288191643
  C   -3.80709547626872      1.45162656393458     11.15431554445274
  H   -4.77753817466334      0.96713451266327     11.28466373087285
  C   -2.91786977623665      0.91551495527010     10.21762748941427
  C   0.03331241753407      3.25102734797236     10.58122675651901
  C   0.24828226935033      4.15015030017731      9.51404784833903
  C   1.53927435281456      4.65735431693668      9.30709121649226
  H   1.71177746459083      5.35494737155518      8.48456929307048
  C   2.59432114350687      4.28608173431766     10.14123211225365
  H   3.59394703176463      4.68917982853384      9.96890059195499
  C   2.37210439236916      3.39593786743134     11.19259720251944
  H   3.19815683027219      3.10001288995520     11.84263135684109
  C   1.09795971408041      2.86214059356350     11.42383415840109
  C   -0.88686401138516      4.54608716065078      8.60414224785525
  H   -1.21898073789744      3.70011569512875      7.98200572560214
  H   -0.58379721204138      5.35907300478156      7.93129678781383
  H   -1.76607177889885      4.87236560100654      9.17786793839580
  C   0.86895362053321      1.86451136890264     12.52914413050782
  H   0.04212146228189      2.17120051971157     13.18554264678159
  H   1.77376790940995      1.73618013591003     13.13672191937542
  H   0.59886872025245      0.88004497945794     12.11725480024747
  C   -3.27896048326803     -0.27787583872505      9.39641375102927
  C   -2.82971613058514     -1.55837101867873      9.78659542489320
  C   -3.12285188827970     -2.65680360081521      8.96573279821991
  H   -2.78028229650460     -3.65036500565978      9.26300412787186
  C   -3.84842696521740     -2.49204245790331      7.78535872772525
  H   -4.07032739981474     -3.35592648536349      7.15613571640142
  C   -4.28637312061491     -1.22222631753357      7.40736843410481
  H   -4.84813925657938     -1.09132719393280      6.48008247771624
  C   -4.00481136956314     -0.10074376458325      8.19808716650910
  C   -2.03667621318643     -1.73855032612798     11.05614386953824
  H   -1.04517105280275     -1.26471394031280     10.98240345458401
  H   -1.88465183563310     -2.80358155838428     11.27529429794773
  H   -2.54049688861964     -1.27005641040310     11.91379749349917
  C   -4.43583753428554      1.27629044535041      7.76470068399326
  H   -4.99322766076100      1.79462779365030      8.55784627096033
  H   -5.06413729013775      1.22669294332977      6.86628768517910
  H   -3.56204756095810      1.90307920503861      7.52897204139885
  C   -4.49478282652848      3.14093059817871     12.92510997519171
  C   -3.96461106709779      4.38004879200222     13.66435398027673
  H   -3.05411196403807      4.15285454857688     14.23806518392488
  H   -4.72502397130777      4.73947370234326     14.37309562725522
  H   -3.73906832043513      5.20300539560917     12.97038457552750
  C   -4.81737584854100      2.05102892577286     13.97111685579594
  H   -5.24270637773151      1.15317661457619     13.50153567280806
  H   -5.54757606220846      2.42857997121913     14.70338807134008
  H   -3.90859882112396      1.75071348389655     14.51305278710632
  C   -5.78867099914371      3.53499351559428     12.17895551636096
  H   -5.58217541981833      4.30578480949394     11.42196098081772
  H   -6.53140355271325      3.93527620217140     12.88614684961728
  H   -6.23880863306446      2.67226563992682     11.66845658925305
111
4 Fully Optimised Geometry
  Zn  7.26614389666824     10.33285551070788     11.59918244512190
  Si  7.15586453270530     16.90643111767666     12.74991800012113
  Si  7.19353719639361      3.80671852661823     10.19561681382767
  C   7.23219985595112     12.22941789954063     11.96365928453197
  C   6.22014852980712     12.79901098900807     12.75910315911491
  C   6.19588433230754     14.18124910592142     12.99658910384746
  H   5.39947018226055     14.58889525267863     13.62494132198769
  C   7.16670900118250     15.03448100384233     12.44838317431836
  C   8.17486218525116     14.45710386098185     11.65623653344006
  H   8.95587474866703     15.08419253098116     11.21464877650202
  C   8.21496047265565     13.07804159257528     11.41731130234241
  C   5.17866103181317     11.90738571099286     13.34464331539126
  C   5.48293713702282     11.14214476483527     14.49177654587878
  C   4.50583938049242     10.27688702778167     15.00546325052800
  H   4.73247064092613      9.68482401338394     15.89478236743573
  C   3.24988997533201     10.18264934905208     14.40541817310294
  H   2.49832480252545      9.50603941094329     14.81617856296973
  C   2.95364056459051     10.95570921974219     13.28178073926596
  H   1.96924239379064     10.88472111997530     12.81410064913834
  C   3.90748939551115     11.82351553380391     12.73556325584536
  C   6.82297797285883     11.27889180042428     15.17043666389487
  H   7.64178115305902     10.87498144440997     14.55516422944854
  H   6.83175879309403     10.74553699102731     16.12987291736668
  H   7.06824382016306     12.33531880922648     15.35163968854582
  C   3.59240999615935     12.65159031528243     11.51726686118382
  H   3.68176502374836     13.72721099776362     11.72895924148318
  H   2.57493178067005     12.45088172156709     11.15905898775446
  H   4.29137326795060     12.42998690402037     10.69763483313347
  C   9.31052690444217     12.47805952076336     10.60272999053219
  C   9.16266751547134     12.35757784148251      9.20459899347970
  C   10.19337272274231     11.75975455042849      8.46574434866784
  H   10.08394870839566     11.65744481659768      7.38381821620169
  C   11.35318788014903     11.30767339270927      9.09671663742619
  H   12.14974588421126     10.84788462189123      8.50886854720882
  C   11.49396015234697     11.44100901105183     10.47856093172753
  H   12.40153488228642     11.08888337750404     10.97289913874257
  C   10.47783830283505     12.01792719497709     11.25099225508689
  C   7.91911010092143     12.87137839240498      8.52497285289078
  H   7.01200255743993     12.40210158418397      8.93443812048150
  H   7.95173889826207     12.67557170951125      7.44525950168164
  H   7.80213860991426     13.95485444979682      8.67651956064366
  C   10.61819832286513     12.14229567355638     12.74555270443753
  H   10.35618691466605     13.15244227970545     13.09046284546479
  H   11.64126431831318     11.90932007304742     13.06549800639797
  H   9.94429351479218     11.44431457373934     13.26585018432294
  C   5.63956531576920     17.37935752139941     13.78437923731555
  H   5.61764221783833     18.46563844019381     13.95688123658428
  H   5.65231209872185     16.88537687784109     14.76704644341611
  H   4.70443279480665     17.10207494452666     13.27604326962468
  C   7.10152034041871     17.78972453624808     11.07094066602800
  H   7.96109087990821     17.50133824949885     10.44802030014947
  H   7.12569287560216     18.88282658502156     11.19409670801984
  H   6.18614427794645     17.52611293347767     10.52144909583074
  C   8.74621524114847     17.38688513634474     13.66755266999493
  H   9.63539616951006     17.09213386057473     13.09095138767634
  H   8.79878233391315     16.88471289768062     14.64453049676341
  H   8.79701630275403     18.47296699234302     13.83656057651186
  C   7.27379892968350      8.44196800305936     11.20340382404578
  C   6.34224328947107      7.93041113513289     10.27987540701066
  C   6.31607442439297      6.56187006487108      9.97515571959777
  H   5.58189559493698      6.20249712952434      9.24907523936996
  C   7.20769684150213      5.66304198808129     10.58153612103436
  C   8.13650067119794      6.18181970538599     11.50057220840040
  H   8.85125162684578      5.51609052045154     11.99494537940831
  C   8.17870333923515      7.54771474503699     11.80859061549643
  C   5.38483808456906      8.87235353265022      9.63138520512166
  C   5.80976895597840      9.64782714380676      8.53034330860419
  C   4.90616506153998     10.55085627457549      7.95147902953426
  H   5.22628060544655     11.15133272284250      7.09726163489356
  C   3.60588849665870     10.67202247456293      8.44235333978672
  H   2.91158265694451     11.37576471296154      7.97963517948027
  C   3.19334360371537      9.89501451591183      9.52584132165329
  H   2.17618972114628      9.99095133015246      9.91135428296723
  C   4.07224093528324      8.99324643416804     10.13840317841692
  C   7.20200248835507      9.48793415446961      7.97306997943226
  H   7.97049239189057      9.84126343953281      8.67774509299004
  H   7.31745490666308     10.05429796957731      7.04004454032675
  H   7.43051215022727      8.43073792487911      7.77458654575607
  C   3.63603238053456      8.17170519167076     11.32337214261844
  H   3.75242704169444      7.09511917543971     11.13156965100748
  H   2.58698162882325      8.37165119248830     11.57487806599795
  H   4.24556357500098      8.40344625076327     12.20949978985228
  C   9.19258001242055      8.06956743719972     12.76882837474075
  C   8.83380557072842      8.28553787163817     14.11660589631274
  C   9.79803889655056      8.79324713855777     14.99961038866516
  H   9.52745438921703      8.96431383166604     16.04387755866957
  C   11.09543525237904      9.06072018270447     14.56135188492980
  H   11.83731711783290      9.45165561593367     15.26002845528327
  C   11.44405471736452      8.82967337495468     13.22978616484229
  H   12.46015279622903      9.03729498596030     12.88719765276392
  C   10.50269370822866      8.33906951300406     12.31600402705829
  C   7.44936714554867      7.93693636922699     14.60111164679126
  H   6.67313914708500      8.52528267774579     14.08953673318565
  H   7.35536601686028      8.11463540580226     15.68021081039809
  H   7.21644699877260      6.88075061142235     14.39948611805346
  C   10.87292243455417      8.09882582744862     10.87551928537599
  H   10.70830825576711      7.04986672503974     10.58889579412046
  H   11.92537050756406      8.34992967560047     10.69336507546382
  H   10.25623405519278      8.71152563605034     10.20158230994542
  C   5.82285598912236      3.42466225697503      8.94339572607807
  H   4.83297798351496      3.70149963829059      9.33497548549913
  H   5.80290463568534      2.34891554378905      8.71397672682807
  H   5.97843333088318      3.96522704601085      7.99825497695422
  C   6.88736349978972      2.85185515172807     11.80682579329401
  H   7.65859679636562      3.08624044884273     12.55525406107699
  H   6.90271296700971      1.76518248314985     11.63475719894378
  H   5.91097460299221      3.11730824969794     12.23761787171242
  C   8.88334086052580      3.31961474822552      9.48177393604456
  H   9.08301589797133      3.86373233823668      8.54719416826291
  H   8.93021954518396      2.24127921650122      9.26799132056053
  H   9.69158236497228      3.55918070333186     10.18845363450681
87
7 Fully Optimised Geometry
  Zn  2.70109410657903     16.49237003054633     12.41606948977730
  Cl  7.16770821230632     15.20047544992855     16.95786375851520
  Cl  -1.57697657314492     17.97104159281922      7.75116657171643
  C   4.01302424174660     16.07208525626107     13.76936305902681
  C   4.96631975458200     17.04635681074985     14.12430420445424
  C   5.93997975860751     16.78428553999255     15.09807193715244
  H   6.67705663564586     17.54165793120450     15.36641895183056
  C   5.94773440875567     15.53851465818791     15.72269239119849
  C   5.01801652957327     14.55249281760181     15.39841006881287
  H   5.04210304410477     13.58555449413529     15.90183236750515
  C   4.05376402534630     14.82212759555507     14.41625488127747
  C   4.91490886104687     18.37698633483049     13.45164118431681
  C   4.20519386246207     19.43321411038568     14.06365141657718
  C   4.14443855884042     20.66946884696560     13.40880297866395
  H   3.60116072965590     21.49227079690032     13.87769701235734
  C   4.76060822277752     20.85385066654622     12.17039289701026
  H   4.69912491495078     21.82154406001768     11.66937286072115
  C   5.45394341543817     19.80183570040358     11.57099344081610
  H   5.94255862084952     19.94857215449095     10.60547144309669
  C   5.54851515860280     18.55346976932969     12.20277070014571
  C   3.52377702134003     19.22481922642458     15.39057328379851
  H   2.72807070648590     18.46850824221589     15.31237176166636
  H   3.06513945197817     20.15519896874932     15.74663507465898
  H   4.22892697919023     18.86463899608720     16.15359744850677
  C   6.32486322113035     17.42511543885570     11.57279904204930
  H   7.10448931063152     17.04978717547382     12.25194645093384
  H   6.80341653648362     17.75151946706905     10.64062003312587
  H   5.67801144629352     16.56595895913620     11.33916157552947
  C   3.06308107722804     13.77203442615386     14.04304253919643
  C   3.43438475513782     12.76045108282604     13.13061275164489
  C   2.48665279471424     11.79052108857883     12.78062551939924
  H   2.76614008842421     11.00258324813966     12.07800267699384
  C   1.19728841067328     11.82493212447545     13.31354233674545
  H   0.46732782572382     11.06645857917068     13.02533605483953
  C   0.84107575315492     12.82729228223441     14.21626015046983
  H   -0.16361043132486     12.84583009676773     14.64392678031544
  C   1.76760983651457     13.80675702766298     14.60216007940908
  C   4.82384930318827     12.73165823317482     12.54942915038412
  H   5.03318742380554     13.64982458863929     11.98114429433370
  H   4.94762730494713     11.87894365481592     11.87040021814540
  H   5.58853012232299     12.66340540899023     13.33684910933358
  C   1.40444006032695     14.85221487291835     15.62616817354204
  H   2.09151194480047     14.81814614779670     16.48474715119889
  H   0.38162333576589     14.70103310544438     15.99423464866724
  H   1.47239790871541     15.87175271832718     15.21809393891043
  C   1.41386022029688     16.93671007858005     11.04712201886755
  C   0.32473449771767     17.79096088355135     11.30764977317328
  C   -0.59778526468015     18.10715099997489     10.29981778227510
  H   -1.44460925249390     18.76178188175489     10.50768612904566
  C   -0.41857168975174     17.57062716881141      9.02633386746483
  C   0.64974368827661     16.72518298233725      8.73311894648819
  H   0.76952666360216     16.31317729680022      7.73070182513081
  C   1.56120645768909     16.40839690505663      9.75029085084451
  C   0.15964965046759     18.36412087722765     12.67433227405101
  C   0.56106115488423     19.69435571002004     12.92495505845181
  C   0.42061843093200     20.20616592219821     14.22100286076172
  H   0.72966128325358     21.23395130498023     14.42305855145826
  C   -0.10120398134435     19.41936787964730     15.24856265120582
  H   -0.19896771199926     19.83027911931650     16.25492850864601
  C   -0.50036954296470     18.10790232002746     14.98982308743068
  H   -0.92439981222540     17.49807989876623     15.79035733207028
  C   -0.38512358951204     17.56386091716732     13.70226340205369
  C   1.12827873375349     20.54230209684948     11.81658281004096
  H   2.00356405630710     20.06063194127826     11.35710131503983
  H   1.44019208812617     21.52368391759200     12.19492091124408
  H   0.39308933316344     20.70024786267291     11.01358726184166
  C   -0.87091531122216     16.16631292355525     13.41042224798939
  H   -1.57855060371800     16.16140968870570     12.56845213786405
  H   -1.36888917070960     15.73424373505167     14.28771490334248
  H   -0.04845551332303     15.49319434571063     13.12466046939007
  C   2.69971594290564     15.48447604259866      9.47502807402780
  C   2.51847440890671     14.09579115967526      9.65567067251057
  C   3.59997439783115     13.24018395975019      9.41159824458982
  H   3.46543569163578     12.16476910646196      9.54316364113808
  C   4.83731066451493     13.74748967101217      9.01326448394705
  H   5.67303685010858     13.06876953105224      8.83394104850247
  C   5.00829447555676     15.12226278053488      8.84594157243781
  H   5.97568451480577     15.51838075578630      8.52991673147368
  C   3.94419003445307     16.00870925559126      9.06508512181221
  C   1.18871391119970     13.55226971280714     10.10871304073639
  H   0.97034829072136     13.85269381199608     11.14506772398484
  H   1.18059748362669     12.45611357294468     10.07399751889706
  H   0.36505654820308     13.93263797972326      9.48790775676081
  C   4.11634121154567     17.49179439123663      8.85765716242904
  H   3.40807322037916     17.87405947370204      8.10766043107974
  H   5.13476053967404     17.72527477508886      8.52154767187626
  H   3.92305732302733     18.05572758542154      9.78267526885212
87
8 Fully Optimised Geometry
  Cd  6.75645976362338      6.56749175457668      5.25754046716907
  Cl  2.71105540690743      8.09887332241669      0.17291130389995
  Cl  10.77607149441655      5.06046654730450     10.36987818836173
  C   5.48084109959560      7.06148165303831      3.64223274467851
  C   5.95503322430287      7.82010466656515      2.55880035236917
  C   5.10787948917958      8.13923535212256      1.48725852425245
  H   5.47200900983265      8.72438214256447      0.64221839356750
  C   3.78564419426836      7.69650318691728      1.51989305177769
  C   3.28630522600508      6.94587903195443      2.58422062571872
  H   2.24796172457436      6.61291154716880      2.58476975156603
  C   4.14449180229753      6.62684161628118      3.64672461745969
  C   7.37217514171216      8.28762533673762      2.59322902059657
  C   8.40809047258132      7.40847823424284      2.20837072963103
  C   9.73723268940242      7.84068492761314      2.32436750397646
  H   10.54394177994755      7.16813628733622      2.02527573090428
  C   10.03373409992966      9.11687780543664      2.80358070155061
  H   11.07278136987550      9.44015136120275      2.88728077365299
  C   9.00229984815287      9.97781723236658      3.18033912562760
  H   9.23426551964599     10.97524463591093      3.55921961477933
  C   7.66300104262987      9.57875867710041      3.08647759417298
  C   8.09229340788978      6.03067300030770      1.68365618745820
  H   7.65292637204121      5.38886635972816      2.46342115367757
  H   8.99982483686872      5.53620396560201      1.31383002064002
  H   7.35673944792059      6.07106676218455      0.86743144926239
  C   6.55182752496893     10.49543370830829      3.52728077183700
  H   5.81386755217755     10.65165841335530      2.72744846472394
  H   6.94715706233682     11.47182574153117      3.83401039052481
  H   6.00711061504214     10.06797995615236      4.38284413932526
  C   3.68005120777898      5.80692814316459      4.80476852600122
  C   3.26489109423260      6.44729951858138      5.99292721320581
  C   2.91488206885839      5.65733812042042      7.09752268864122
  H   2.58816597132734      6.14476155722731      8.01850173286433
  C   2.96975770854550      4.26509759354597      7.02587068896654
  H   2.69311398725147      3.66308905098018      7.89315628063140
  C   3.38281014225674      3.64272853682698      5.84734200689313
  H   3.43010470207637      2.55344253079867      5.79184817192540
  C   3.74726138172101      4.39832500592108      4.72572791794719
  C   3.20972871676799      7.95165940172691      6.07645662709371
  H   4.21689604316368      8.39644982177582      6.04288390759957
  H   2.73115355310767      8.27426673848810      7.01021599652308
  H   2.65367472149342      8.38101858188839      5.23085107703993
  C   4.23472284224284      3.72696430725003      3.46863947382311
  H   3.68440846947293      4.07431865848786      2.58280717525961
  H   4.13357784854358      2.63696264708760      3.54094706498486
  H   5.29761734038577      3.95314602894221      3.29148011534634
  C   8.02875314759334      6.08003238784058      6.87730284654620
  C   8.35013344533796      7.05615373487138      7.83570240321592
  C   9.19175091332207      6.74758379309556      8.91450479651627
  H   9.44175057029548      7.50115265067659      9.66197291654319
  C   9.70931998202588      5.45626991268528      9.01474578996345
  C   9.40957894215649      4.46800076344296      8.07730882369071
  H   9.82877771806078      3.46657461902225      8.17968740293807
  C   8.56089789870150      4.78613162465749      7.00664759787679
  C   7.78264512371844      8.42554863002955      7.65808579716506
  C   6.46863529369145      8.69991074931930      8.09667214076549
  C   5.92533639121778      9.96836602748232      7.84623259754370
  H   4.91191765343872     10.19030670373272      8.18711829329276
  C   6.66767914096660     10.94467443153786      7.18128611614311
  H   6.23249977709335     11.92808001319150      6.99512156454133
  C   7.96427029565006     10.66218996357909      6.75038379056895
  H   8.54442812968109     11.42383878753530      6.22568035553585
  C   8.53817069663236      9.40448353020064      6.97556274825374
  C   5.66092520722645      7.64694301865260      8.81235113822849
  H   5.38690351852216      6.81907627089116      8.13949545331201
  H   4.73245937452555      8.07264765778138      9.21464201222332
  H   6.22873355117622      7.19824479890462      9.63984575006838
  C   9.92170992624111      9.08792710692909      6.47116726516777
  H   10.56186557538847      8.68229975959377      7.26728145011371
  H   10.40141518264155      9.98296011118296      6.05583503110363
  H   9.88420325697649      8.32868311302547      5.67467265287990
  C   8.18531832313765      3.76421651387327      5.98570088710494
  C   8.85635364831696      3.73931988426081      4.74320226593271
  C   8.43771508003216      2.82164101119132      3.76888025278791
  H   8.95435059359843      2.79270800811075      2.80720748740561
  C   7.38358750657764      1.94341103677288      4.02146165129825
  H   7.06983611543219      1.23315477506327      3.25450394932293
  C   6.72789482453814      1.97621725724206      5.25265972979031
  H   5.90080729639293      1.29099679434692      5.44946110056460
  C   7.11174428106965      2.88465165425750      6.24731815085014
  C   10.00255249648581      4.67995988724009      4.46937574837435
  H   9.66794241392296      5.72825942009743      4.42416723218020
  H   10.48537696725229      4.43963455737488      3.51337948502322
  H   10.75886592535126      4.63205520249308      5.26608563411724
  C   6.37782109065008      2.94415308888252      7.56157402958038
  H   7.06189439170234      2.82957722515840      8.41451051826789
  H   5.61340514867012      2.15904932705234      7.61902617894088
  H   5.87404416723436      3.91483772757999      7.68608590635195
87
9 Fully Optimised Geometry
  Hg  0.86283898447547      6.58485258899159     12.58178787454457
  Cl  4.86974449061810      8.15176994340340     17.65503273746078
  Cl  -3.12793011375474      5.00004946783003      7.50197593665966
  C   2.12506763513623      7.08342062525034     14.17749046063301
  C   1.63886716087603      7.84679310397260     15.25405194238246
  C   2.48055714062634      8.17437570790219     16.32675184207314
  H   2.10727299543226      8.76340433048130     17.16494250245140
  C   3.80471789698761      7.73773759656796     16.30516633159251
  C   4.31172254712757      6.98370158406350     15.24739267343347
  H   5.35128086062657      6.65483855009667     15.25263894157231
  C   3.46422588293828      6.65325188269964     14.18015508400981
  C   0.22028539149402      8.31150769502390     15.22068525585505
  C   -0.80945900751299      7.44584724603646     15.64864486668260
  C   -2.13923193793577      7.87851533056563     15.54467829648326
  H   -2.94196904187644      7.21600993143478     15.87524875706612
  C   -2.44139407159883      9.14104218334557     15.03348844131249
  H   -3.48104688780799      9.46504703642027     14.96018490761805
  C   -1.41534811828356      9.98797512946417     14.61277763918625
  H   -1.65195781336404     10.97413404705553     14.20809055401912
  C   -0.07558640939357      9.58729812751334     14.69232506413366
  C   -0.48675755810391      6.07754250043300     16.19325726577183
  H   -0.08563624157510      5.41518127273385     15.40986825051253
  H   -1.38400805149439      5.60060618791207     16.60868234469623
  H   0.27964138828420      6.12763648475218     16.97991174290573
  C   1.02904056540014     10.48228217562052     14.19403139832258
  H   1.80583120487579     10.63306981380837     14.95719030296650
  H   0.63581668590225     11.46204404609500     13.89540038084409
  H   1.52551054486076     10.03916079701915     13.31703374975142
  C   3.95463481536797      5.83091065924466     13.03434316292794
  C   4.38166559572999      6.46848441920331     11.84935978384796
  C   4.77140618483108      5.67497418576476     10.76091166793258
  H   5.10533037106219      6.16003925071391      9.84124970693680
  C   4.74351959168601      4.28267006051725     10.84595592103070
  H   5.05152802910678      3.67788174131837      9.99119505706873
  C   4.31976514792027      3.66331947767891     12.02236798138737
  H   4.29406133421389      2.57370695991487     12.08774993635529
  C   3.91390065987234      4.42242969384870     13.12733146942676
  C   4.40539115861236      7.97270360801464     11.75087077627189
  H   3.38762666843107      8.39410486580291     11.74919897095421
  H   4.90360670613364      8.29632719380328     10.82778322965606
  H   4.92698615823529      8.42374408158606     12.60707984049543
  C   3.41142664709224      3.75439954826507     14.38053496490102
  H   3.94602905852305      4.10983858923691     15.27295192274855
  H   3.52213622804214      2.66477451555933     14.31589743848789
  H   2.34435844241175      3.97356489821917     14.54001626164355
  C   -0.39456185946355      6.08499230809778     10.98320343276881
  C   -0.70540567600687      7.04368889622699     10.00213627562956
  C   -1.54363083639970      6.71129925480399      8.92819690626328
  H   -1.78548841449103      7.45027625914136      8.16379508474524
  C   -2.06695169932001      5.42098095428583      8.85293764496268
  C   -1.77622813098444      4.45387844550963      9.81446921145069
  H   -2.19850399711662      3.45179874656068      9.73455800476548
  C   -0.93212885427547      4.78933509797243     10.88291403005388
  C   -0.13856901798072      8.41831006554845     10.13785247800551
  C   1.17274394831726      8.68130174260117      9.68561798749191
  C   1.70817281067551      9.96243212863115      9.88180195370510
  H   2.72033653935468     10.17574554023510      9.53166509479384
  C   0.96079372331024     10.96064976024420     10.50759452733910
  H   1.38988859646237     11.95384122317288     10.65142575556603
  C   -0.33320699961812     10.68843769052581     10.95285298610162
  H   -0.91647297390599     11.46740196825794     11.44809564482862
  C   -0.89873407853839      9.41835489917429     10.78296347080168
  C   1.98724308295158      7.60243613865946      9.01814717620933
  H   2.26516101104401      6.80819358992172      9.72879091249260
  H   2.91385187334893      8.01509222929243      8.59843475832151
  H   1.42375380381295      7.11385151202448      8.21044841491032
  C   -2.27746360237658      9.11200268869215     11.30703280826562
  H   -2.92300710188533      8.68273842831167     10.52762744743064
  H   -2.75711098535472     10.01707474156464     11.70024615236058
  H   -2.23109554291712      8.37589006536097     12.12444436186448
  C   -0.57679415069442      3.78199437044835     11.92605991643642
  C   -1.27688286634761      3.77007204569241     13.15213746816882
  C   -0.88485872142418      2.85799840195700     14.14248361908475
  H   -1.42334481946178      2.83935885598157     15.09238343617947
  C   0.17277798596688      1.97533632817833     13.92190710903972
  H   0.46516976957814      1.26903998368314     14.70093859646012
  C   0.85818027289984      1.99691335646455     12.70672930178732
  H   1.68877779952282      1.30909583101411     12.53556946445037
  C   0.50203047467978      2.89996663213471     11.69709207554049
  C   -2.41548614440778      4.72742634481119     13.39755050845296
  H   -2.05834216877332      5.76538554748528     13.48969737962033
  H   -2.94714124944753      4.47310929131368     14.32365918383360
  H   -3.13463473678286      4.71944674496663     12.56613443748161
  C   1.27310322295951      2.95414992820491     10.40397448737595
  H   0.61098498615755      2.86341386676306      9.53117544623481
  H   2.02143285880589      2.15284607557081     10.36015290988004
  H   1.80339494789377      3.91371588532693     10.30427350182995
93
10 Fully Optimised Geometry
  Zn  0.57434556599178      8.87395872235784     14.62753701773519
  F   0.02417015028497     13.35336264410451     19.86377955807145
  F   2.50079253599989      4.07950591090036     10.06260427145211
  F   -1.34316179415187     14.29102655999463     18.42586964936121
  F   0.81442522976423     14.65132311627056     18.28453703831697
  F   0.68588045202464      4.85061006944537      9.10596076551286
  C   0.38728178726505     10.32958295843924     15.88783221867789
  C   0.74919070027005      7.45811607881915     13.32212252094860
  F   0.53953721742677      3.25573339402204     10.60228661007413
  C   1.08339525546415     10.38603325400176     17.11059383273027
  C   1.90645177644172      7.40836217128609     12.52152796378029
  C   -0.48828009885388     11.38141247422158     15.55422704131336
  C   2.02322747073048      9.28790851450030     17.47520461385799
  C   -0.25177764536611      6.48525926420121     13.13471180321640
  C   1.05994874726017      5.45066178879027     11.37997304061744
  C   -0.66783727626220     12.46573998181859     16.42073556034993
  H   -1.35151584158386     13.27221824899599     16.15252833565253
  C   2.97598768199510      8.42347045203219     12.74730884034645
  C   1.51269482130592      8.08281004061522     18.00408382956077
  C   0.02210061616151     12.50074634620564     17.63613447007495
  C   2.06035563733583      6.41287711582530     11.54981799653605
  H   2.96432402495797      6.37996528696475     10.94019025298650
  C   -0.09439400416096      5.48429972129556     12.16785308659009
  H   -0.86642785800737      4.72453481190022     12.03992369556540
  C   -1.47633614006031      6.52810837828912     13.98357843888966
  C   0.89846312274279     11.46745471090808     17.98109579486600
  H   1.43149682726036     11.49635174946391     18.93245002515778
  C   3.41106107546768      9.47083047592044     17.29129221588172
  C   -1.40615961116498      6.08512380049793     15.32283622156763
  C   1.19879902672474      4.41103754941060     10.29941808464963
  C   -0.12560413672624     13.68878846919563     18.54961950582727
  C   -2.55667704142697      6.16762478501818     16.12074022026635
  H   -2.51337522912727      5.82242731316075     17.15578241228170
  C   -2.68553555794217      7.01767980479258     13.44325274352042
  C   -1.23054449160491     11.30700913839473     14.26230009708065
  C   3.94398639322294     10.77026719330201     16.74573466448398
  H   3.51127926917930     10.99343987905680     15.75983452808268
  H   5.03502548206167     10.73142582596096     16.63684660098231
  H   3.69420335673078     11.61607740228616     17.40311399398990
  C   2.97557207911527      9.62075265238411     11.99987710227352
  C   3.95912708409069      8.17916758520743     13.73127276760584
  C   -3.75282210837038      6.66074079541521     15.59932941880099
  H   -4.64076073616648      6.71723862474000     16.23132283254326
  C   -3.81551936970492      7.07589440023348     14.26855408086899
  H   -4.75424823681615      7.45419787597994     13.85829979297331
  C   3.78278291510348      7.22076488782819     18.13573300133978
  H   4.46997335057492      6.41198078986389     18.39008932603769
  C   -2.75670755196179      7.46471848907663     12.00622345729749
  H   -2.00708548204658      8.24009320040240     11.79289108984619
  H   -3.74687729423830      7.87620406444577     11.77382346173567
  H   -2.56242133209712      6.63190099967760     11.31429512114340
  C   0.03687889975706      7.92972474192365     18.27313072356996
  H   -0.33152652477452      8.74101385698839     18.91826815846199
  H   -0.17294913219588      6.97238722826919     18.76687444911596
  H   -0.56204823265309      7.97337744720704     17.35104866600909
  C   2.41011972056031      7.05227018121367     18.31961004268207
  H   2.02473545344004      6.11688603609100     18.73081107268143
  C   4.27747716006389      8.42420589941123     17.63131022026717
  H   5.35268813583411      8.55795585990891     17.49453833502834
  C   3.93968567101686      6.90582955806831     14.53588772873266
  H   3.12390000331715      6.91478575654956     15.27588763581006
  H   4.87764088870169      6.77776329169738     15.08950116027874
  H   3.78152967556722      6.02592732058576     13.89686994955759
  C   -0.13312723599704      5.48946840724807     15.87105088353867
  H   0.26180579430509      4.71303429334694     15.20009540719096
  H   -0.30511520845564      5.04347341598153     16.85886308116198
  H   0.66631387222833      6.23866881908020     15.97890978595375
  C   3.97145867408918     10.57359311754475     12.25588360407719
  H   3.97832138899149     11.50436601523774     11.68474409867560
  C   -2.52893494680390     10.75219977076750     14.24203619603671
  C   4.95422029941803     10.33736842128781     13.21810237107079
  H   5.72760281752031     11.08525450321845     13.40169483071328
  C   -3.16620628083839     10.25584854633785     15.51340959094054
  H   -2.60422245670852      9.40801810073021     15.93410581668402
  H   -4.19273440693226      9.91613679377045     15.33101337135918
  H   -3.18679803696174     11.03773782437265     16.28636257911646
  C   4.94833689611215      9.14723955179317     13.94588415250726
  H   5.71708648458584      8.96111710372441     14.69809844534334
  C   1.92615733343658      9.86122998449470     10.94495138977871
  H   1.98388724981397      9.10829191922076     10.14465668520334
  H   2.04692962020951     10.85314644330373     10.49086234842734
  H   0.91019182618339      9.79499109874228     11.36265649350183
  C   -0.61478509493169     11.76369646529967     13.07677075130622
  C   0.76286769134259     12.37465865396104     13.11621784257736
  H   0.81105874447926     13.20339941753031     13.83757457807232
  H   1.05019729725112     12.75681408162563     12.12845052546920
  H   1.52498234532347     11.64485960293254     13.43004616351197
  C   -3.20438126145306     10.67051634267995     13.01827387679403
  H   -4.21124437047965     10.24938306779055     12.99499775080869
  C   -1.31715598915951     11.65151191359765     11.86832274885372
  H   -0.85171527939423     12.00604471781976     10.94637052751130
  C   -2.60418986823270     11.11361204475497     11.83901519578677
  H   -3.14182943269094     11.03875961596737     10.89218775250601
93
11 Fully Optimised Geometry
  Cd  7.22381920804662      8.99328113289191      5.63430178106045
  F   9.25258865404081      3.61048169075694      1.51652438617021
  F   7.82464474565248      4.56352808865786      0.14935254729244
  F   7.10966787037159      3.18771626407448      1.69833659748993
  C   6.95329919778199     10.57359013100206      7.02158978883940
  C   7.49267400521743      7.41482867529689      4.24433146994177
  C   5.78347596338725     10.63300955124457      7.79814336836153
  C   8.37925966618671      6.36412520067224      4.53581336656988
  C   5.59758966365333     11.67623941571668      8.71379368323104
  H   4.68816782416184     11.72255522690068      9.31439991885397
  C   7.93487495572773     11.56891870432246      7.16633312640640
  C   6.79073973373126      7.41412880588172      3.02683842374144
  C   8.56093558457457      5.32029890198234      3.62024565352545
  H   9.25127789328748      4.50666994259080      3.84692971517395
  C   6.97664615590923      6.37424953332099      2.10724652836910
  H   6.43895333375570      6.37976870785233      1.15810972626127
  C   7.74746518452486     12.61597520182441      8.07723135000050
  H   8.50589577398843     13.39295992292826      8.18225617716988
  C   7.86351887851261      5.33396185082257      2.40696609968840
  C   9.16986012042581     11.46356573765980      6.33517953154715
  C   6.57784926506339     12.66649671745417      8.84419212318274
  C   10.30018755510210     11.74333431361226      4.21183848049288
  H   10.29856682792838     12.10079796054066      3.18007386957742
  C   9.15430412153419     11.92329161885436      4.99995633887625
  C   4.75510927624048      9.57041711972917      7.59699983160868
  C   10.31380781857459     10.83317830615185      6.87206680231700
  C   5.84691731345881      8.53898837125751      2.76019551892088
  C   4.91112789895578      8.31851358195529      8.23181855201294
  C   9.12279302842172      6.41383457779625      5.82869891096077
  C   3.96248501607608      7.07845935724920      3.62009339108524
  H   4.22984678759201      6.23024179963084      2.97401177683667
  H   2.87113893460115      7.10390675410931      3.72963599996142
  H   4.39437371816469      6.87249834931951      4.61146040838736
  C   4.47786394952827      8.38280483986559      3.07027729343720
  C   3.54651730032471     11.13132734455282      6.00761895511745
  H   3.50469896184315     11.96487432881477      6.72341638655009
  H   2.64057687880135     11.15634105622053      5.38959721683330
  H   4.40828273263882     11.32071214428163      5.34934125739056
  C   6.34567917767999      9.76916621035420      2.27794446803683
  C   3.68341215933434      9.80417606298880      6.70721898160786
  C   7.80891820722485      9.93170758476654      1.95176975558310
  H   8.43393953558762      9.90954116205474      2.85871810154747
  H   7.99154714707706     10.88744804055940      1.44369148246394
  H   8.16981530576204      9.11777514263672      1.30699807332213
  C   11.43767373962294     11.12864655168363      4.73592632729919
  H   12.32297032584158     10.99718453047957      4.11143329566080
  C   6.06091492255437      8.07180947666675      9.17579363864779
  H   7.02504175825413      8.03645353818596      8.64387484417878
  H   5.93589274183533      7.11676257714552      9.70232589661502
  H   6.14815239364318      8.87473594948016      9.92144053063067
  C   3.97716809814790      7.30688301041539      7.96492442301091
  H   4.08604630435126      6.33815857730429      8.45696219922674
  C   7.92982583851255     12.59619878639911      4.43292829779728
  H   7.07495108437178     11.90431886603342      4.37380723534895
  H   8.12548431340790     12.97624503389853      3.42205502345239
  H   7.60481710047968     13.43562860779365      5.06466569858123
  C   10.30780347346946     10.31557592454259      8.28664952625187
  H   10.04187092302436     11.10294910632482      9.00639154168081
  H   11.28997566487429      9.91028402000619      8.55971820963426
  H   9.56678827498995      9.51078411048306      8.40772540375896
  C   3.61702642581569      9.47157485029843      2.88275594891952
  H   2.55679731968169      9.35654882523798      3.11661969744556
  C   11.44204829298103     10.67864913981264      6.05654623731449
  H   12.33151743814571     10.19625513309804      6.46652532568949
  C   6.40407696966188     13.75738245980205      9.86742770649318
  C   2.76698694586772      8.77169966348700      6.47147549322102
  H   1.93433575304272      8.94676184227765      5.78750646577661
  C   8.01679148767718      4.18489453349339      1.44605656402500
  C   5.45379347233113     10.83813853624070      2.10904411237224
  H   5.82930495529630     11.79039766368216      1.72883038596005
  C   10.41451124378436      6.98377698771911      5.86251054374225
  C   4.09875061934398     10.69123852483306      2.40628138526880
  H   3.41611535720760     11.53141305555913      2.26799065473766
  C   8.49563221404037      5.96632376001862      7.01222331260022
  C   2.91065975280635      7.53131901132412      7.09411552656538
  H   2.19058366226492      6.73513734964742      6.89763865676051
  C   9.18094448865967      6.09682131874156      8.22870029836243
  H   8.70563376413936      5.74820130162120      9.14788120843884
  C   11.06157963369614      7.48490195811629      4.59775157687087
  H   11.10636402844678      6.70096771621865      3.82810879696867
  H   12.08060859001690      7.84090338792176      4.79301276333745
  H   10.49036670545065      8.32118428246937      4.16646340986160
  C   11.07014633843489      7.09108033552891      7.09558828137201
  H   12.07008652587527      7.52799831283000      7.12915723204237
  C   7.11591126052361      5.35956638037695      6.96836661503154
  H   6.35639339850286      6.09517723705357      6.66005858117188
  H   6.82785211332024      4.97149696014126      7.95380533578634
  H   7.06281177540395      4.53755152970322      6.23993188145277
  C   10.45993085873375      6.65245578954018      8.27117118988848
  H   10.98194739576029      6.74634499697798      9.22495401591499
  F   5.09175159330319     14.06399380471090     10.08163805991665
  F   6.92323510783449     13.39874698473507     11.08504914847786
  F   7.03137922411419     14.91361326878132      9.50494028063222
93
12 Fully Optimised Geometry
  Hg  7.23289612096006      8.95192758188803      5.62770940905298
  F   7.13795860652653      3.15293605825319      1.72472665190915
  F   9.28437576911330      3.56683714289599      1.56470169260528
  F   7.87449214132754      4.52393245337694      0.18161816744360
  C   6.94785266286941     10.53183614639489      6.97652584279431
  C   5.77470373237223     10.59617169315942      7.75022944766763
  C   5.58412626043567     11.65809206400174      8.64271658113978
  H   4.67365069216391     11.70850551558270      9.24125555299000
  C   6.55609365229185     12.65813799136522      8.75404755531499
  C   7.72653673149866     12.59888432963397      7.98996087610054
  H   8.48117527018580     13.38136930387526      8.07930137041424
  C   7.92504055952810     11.53597592004352      7.10047993207561
  C   4.74658510223982      9.52711157369185      7.58308927249580
  C   4.91272508057526      8.28959120488005      8.24250012460906
  C   3.97023839606276      7.27585340781066      8.01792510184883
  H   4.08763092448009      6.31729579049124      8.52765835307329
  C   2.88644417652748      7.48459459497275      7.16461755769150
  H   2.16001460269822      6.68670979992631      7.00093027605247
  C   2.73241858745831      8.71179492809374      6.51869169568146
  H   1.88606128151093      8.87436668733127      5.84843895315846
  C   3.65719233699717      9.74571439369459      6.71150034472824
  C   6.08194804344443      8.05917051644347      9.16652162932174
  H   7.03433187076578      8.01237714761580      8.61483664242742
  H   5.96713002899004      7.11424063870613      9.71322031617435
  H   6.18481388290560      8.87517894863906      9.89596710542873
  C   3.50921022423090     11.05820560174353      5.98664844761525
  H   3.45370568962716     11.90443577707277      6.68679662461042
  H   2.60528984023610     11.06189603893151      5.36513066229095
  H   4.37133782155023     11.24498435583822      5.32851388472668
  C   9.16676263945219     11.43155127699720      6.27832121417296
  C   9.16572475259554     11.90246737135256      4.94741600819469
  C   10.32193879269142     11.73261228161325      4.17261814197174
  H   10.33146815132712     12.09672549486246      3.14319656440598
  C   11.45418903338352     11.11574696816201      4.70567676121822
  H   12.34795210397152     10.99272643097812      4.09153276753900
  C   11.44329260840146     10.65357016441700      6.02205509816527
  H   12.32811301649487     10.16815212224325      6.43847813542557
  C   10.30380857201992     10.79649792664653      6.82390230351842
  C   7.94213150254350     12.56622240166339      4.36837622717950
  H   7.09954514039921     11.86149381694866      4.28709140280587
  H   8.14884674920299     12.95983918618578      3.36487197225759
  H   7.59517253717175     13.39450661972957      5.00307248905961
  C   10.27777214764915     10.25843970739714      8.23070414462846
  H   9.96828254846446     11.02585853234864      8.95443846177990
  H   11.26450592151002      9.87880742853259      8.52338763797345
  H   9.56061961858305      9.42801702291805      8.32009780412270
  C   6.37209655821942     13.76909689217877      9.75395709199881
  C   7.51221360124700      7.38076705736669      4.26725004941262
  C   8.39945865454184      6.33191098788847      4.56892305233906
  C   8.58362321189115      5.28757519772198      3.65472237792980
  H   9.27362436617244      4.47578676303079      3.88849503418138
  C   7.89302971141537      5.29676851648328      2.43812969273715
  C   7.00762467533312      6.33591261268243      2.13207071002189
  H   6.47341285820754      6.34012102014112      1.18104571882543
  C   6.81470335196635      7.37918147634261      3.04567471745791
  C   9.14301643943040      6.37282622453754      5.86243762669685
  C   8.51588137468414      5.91877661520953      7.04304127034263
  C   9.20753722342530      6.02980064535363      8.25766750838532
  H   8.73179309346241      5.67799908857179      9.17543142228791
  C   10.49205802129549      6.57268885083166      8.30043055586098
  H   11.01906726048029      6.65112508015904      9.25290916978537
  C   11.10240726286317      7.01661475540046      7.12684088874237
  H   12.10655844583996      7.44396001021450      7.16080733722547
  C   10.43985924277881      6.93025580458941      5.89588850407673
  C   7.12874441863489      5.32945089149963      6.99853650677592
  H   6.37779128674455      6.07849775787818      6.70183146606652
  H   6.83976368275906      4.93484072571468      7.98111262793460
  H   7.06237765632098      4.51531736888324      6.26231713082954
  C   11.08436247654632      7.44165612994869      4.63385775572015
  H   11.12510038984975      6.66515722281705      3.85636507237092
  H   12.10514923909536      7.79260523245696      4.82930779037532
  H   10.51423793366899      8.28416241544386      4.21352043811067
  C   5.87024308406467      8.49962953832142      2.76079061000890
  C   6.36646752954301      9.71725580333043      2.24620093490184
  C   5.47207326058267     10.77930803158273      2.05096926401153
  H   5.84526690892734     11.72284064815392      1.64731332958759
  C   4.11795284997004     10.63757164571722      2.35554090742631
  H   3.43321832768507     11.47234324898284      2.19614255329394
  C   3.63942875834057      9.43029610426624      2.86553284950011
  H   2.58041815077679      9.32023490962326      3.10724861952619
  C   4.50321156993565      8.34915309772871      3.08137100481428
  C   7.83083712078120      9.87651269262585      1.92441168417162
  H   8.44883105439536      9.86805081257952      2.83643452561789
  H   8.01569005262065     10.82525489139500      1.40425067798736
  H   8.19641855994261      9.05446256435094      1.29254141950866
  C   3.99379577162012      7.06109367121876      3.67348320149149
  H   4.27354691950104      6.19235942703875      3.06071239878171
  H   2.90146229620172      7.08123074253208      3.77353376427343
  H   4.41777828703902      6.89510167855637      4.67595335204788
  C   8.05173548597066      4.14554712044730      1.48036470495731
  F   6.88368962101978     13.43647853620010     10.98174427213432
  F   5.05724167957866     14.07516392313638      9.95228936222847
  F   6.99822134919283     14.91931820951460      9.37194484137524
87
R = H, M = Zn, Fully Optimised Geometry
  Zn  5.14139131413033     10.10520758968123     17.26537567278635
  C   6.08231519077997     11.78981805487069     17.13738324146295
  C   6.39733129494012     12.29264210652700     15.85932985102609
  C   7.06868640975071     13.51536547094024     15.71742729417126
  H   7.30433399865928     13.88810620542411     14.71802195763326
  C   7.43751406370226     14.24557304953150     16.84959020847116
  H   7.96487972610994     15.19518290549630     16.73987671141281
  C   7.13168798324970     13.75928231608759     18.12269729285708
  H   7.42043010761387     14.32438744111949     19.01186287178398
  C   6.45390890043806     12.53995960527999     18.27064251944568
  C   6.01345680069672     11.48921365650509     14.66208968891025
  C   4.73769609552679     11.66158901753280     14.08267890428168
  C   4.38684384436361     10.87461152399783     12.97651434808454
  H   3.40218059430407     11.00253709328515     12.52167921366028
  C   5.28505791861514      9.94689804812872     12.44757098731773
  H   5.00103871555692      9.34456111544824     11.58272645701692
  C   6.54512051262907      9.78745934601486     13.02513973384533
  H   7.24788265415870      9.06068705976980     12.61291002776764
  C   6.92494131103673     10.54492060926152     14.14040521821305
  C   3.77718591674239     12.67911862643836     14.64340239314472
  H   3.49543007996086     12.44184224098706     15.68075829589455
  H   2.85870897640312     12.72435006577032     14.04392384112487
  H   4.22831898199729     13.68193431766667     14.66745381545584
  C   8.27374042073411     10.35096090296243     14.78227098623994
  H   8.78550601593028     11.31014219543958     14.94344299975099
  H   8.91211493182068      9.70566989873498     14.16627234084469
  H   8.17629598812571      9.87257362063095     15.76902748414499
  C   6.11812933612795     12.02495324780580     19.62901336249889
  C   6.92677259306440     11.02643520438252     20.21409155052769
  C   6.58085233724295     10.53284184306489     21.48053924201291
  H   7.20179160747273      9.76057083789116     21.93962032871234
  C   5.46957149263377     11.03098528428542     22.16115771292268
  H   5.21307377310458     10.63944791345712     23.14718472530815
  C   4.68805146563595     12.03190662723327     21.58230340553628
  H   3.82108011170611     12.42584909121093     22.11721722288071
  C   4.99550716733297     12.53979272821640     20.31373067972882
  C   8.16441032718514     10.53431556241459     19.50707885440841
  H   7.92626461340269     10.01902117043680     18.56457614677866
  H   8.72705675641457      9.83742430889525     20.14156121935629
  H   8.82343220080373     11.37315319763039     19.23882184068561
  C   4.14994092409909     13.61755881681371     19.68702388135602
  H   3.73412896985745     13.28522644610345     18.72492287200366
  H   4.74023308176515     14.52270904424405     19.48227826350377
  H   3.31332360711549     13.89047912457661     20.34258659143094
  C   4.17140416844244      8.43515294972397     17.35417783229789
  C   4.79112809602504      7.19010202302134     17.12755794055188
  C   4.04514877317296      6.00401435747423     17.19651605747388
  H   4.54268580696961      5.04598436490290     17.02924715236612
  C   2.67880326451561      6.04668009243319     17.48291702626377
  H   2.10266209289805      5.12083916839997     17.53560239401855
  C   2.05131555196403      7.27460847612101     17.70547542730260
  H   0.98399016042581      7.31657339596113     17.93421834388901
  C   2.79329066875424      8.46294841015556     17.64531832078949
  C   6.24960076331305      7.14532770506427     16.82123194914090
  C   7.18445696617434      7.29272997383669     17.86953977651163
  C   8.55295445104306      7.27348444910000     17.56260991907736
  H   9.28134376015817      7.38521985425006     18.36867305112358
  C   8.98740440420165      7.09205697435283     16.24942424474758
  H   10.05547666296314      7.07626169693054     16.02518906885470
  C   8.05571474648056      6.92870279012779     15.22337164419558
  H   8.39535550159233      6.78330015050176     14.19548702654013
  C   6.68094275506488      6.95653131132302     15.48981955994353
  C   6.71958086197560      7.42086969120126     19.29849862267251
  H   6.03196359109253      6.60437500434931     19.56341390439593
  H   6.16571404742979      8.35554039358937     19.47307254839917
  H   7.57136255515299      7.40056092143887     19.99025337322352
  C   5.67709605611936      6.78854870735436     14.37889166141479
  H   4.99593825033690      7.65019518109333     14.32687177562087
  H   5.05159459630039      5.89700618325213     14.53264510936994
  H   6.18039804102074      6.69320879905454     13.40834435263623
  C   2.14465717657832      9.78007116397837     17.91075383059858
  C   1.61320370854574     10.52986120135302     16.83926713874180
  C   1.03064987433412     11.77607262631164     17.11105745185107
  H   0.61648388558095     12.36220416173763     16.28776443252877
  C   0.96269922895399     12.26197518013687     18.41735296881921
  H   0.50075143017901     13.23085406355021     18.61557465275720
  C   1.48833381170406     11.51145513569573     19.46964737232932
  H   1.43731971217983     11.89168878202578     20.49180548426414
  C   2.09282679091544     10.27012652513560     19.23447751817547
  C   1.66676114747298      9.99188041516824     15.43214884098904
  H   2.70362956764163      9.84045577182754     15.09570280407864
  H   1.17844760138023     10.68014713032863     14.73009365377100
  H   1.17179212003821      9.01212919621418     15.36104604950209
  C   2.68651664454319      9.47436518002577     20.36744823004414
  H   2.34648033504547      8.42937442045910     20.34812910562496
  H   2.42485827773274      9.91651897175355     21.33674490934616
  H   3.78533598064486      9.45180651708832     20.30196521735408
87
R = H, M = Cd, Fully Optimised Geometry
  Cd  5.33999828521188      0.28623992213579     14.64067460191829
  C   4.26572397093412     -1.53286953295491     14.81548240022815
  C   3.89657953515168     -2.24197923240114     13.65905898602441
  C   3.18020666820233     -3.44328743091371     13.76770479808510
  H   2.89569192334143     -3.98729854596422     12.86406600203037
  C   2.83735220048827     -3.94130232670774     15.02822214293617
  H   2.28236163910681     -4.87777439317911     15.11100968531147
  C   3.20389142579095     -3.24369140802948     16.18291819797048
  H   2.93872210101691     -3.63223763595893     17.16891704100239
  C   3.91481326351146     -2.03851620962662     16.07928931147340
  C   4.30860304256780     -1.68461577858006     12.33682939572451
  C   5.52536878602863     -2.10674639544381     11.75627373055271
  C   5.93513162364459     -1.52629172665870     10.54914891728114
  H   6.87386671538190     -1.85057953359212     10.09547781371933
  C   5.16460459795695     -0.54057441809840      9.93146368576852
  H   5.49890794353633     -0.09366097420322      8.99347447230199
  C   3.96977161285918     -0.12103797828152     10.51695535858859
  H   3.36526615713286      0.64941294981297     10.03348529693638
  C   3.52394169840196     -0.68456732698206     11.72133046661031
  C   6.37949303847250     -3.13970092393170     12.44351523802791
  H   6.78295580466659     -2.74758327598067     13.38987769770488
  H   7.23007409158474     -3.42896867031154     11.81351311283117
  H   5.80187240189057     -4.04046873483381     12.69469432415199
  C   2.23586644732406     -0.22267213846979     12.35443035473503
  H   1.58385319555320     -1.07211345665911     12.60328194765236
  H   1.69105247274246      0.45495007970075     11.68407543060627
  H   2.41937624025948      0.31270142028838     13.29931219843692
  C   4.31052797213746     -1.25027706438878     17.28336782057671
  C   3.39141256705876     -0.34117620578058     17.85250209483213
  C   3.80109611946847      0.44201062215403     18.93922709936916
  H   3.09405740472138      1.14586163750955     19.38320639077401
  C   5.09546833783377      0.33714400688682     19.44965125603322
  H   5.40177562914820      0.95757241313165     20.29376723866743
  C   5.99995637734595     -0.55744194595391     18.87693847508742
  H   7.01217195461002     -0.64309719844429     19.27797333823605
  C   5.62336560072895     -1.36269306655136     17.79215632534870
  C   2.00686715839228     -0.19569503510853     17.27749095826217
  H   2.04794996049110      0.22499794485162     16.26101443305109
  H   1.39528680561211      0.47591103560076     17.89334164862027
  H   1.49620581211704     -1.16574888003518     17.19850965721682
  C   6.60514032647545     -2.32695349777940     17.17556284759347
  H   6.16963168272799     -3.33112867142268     17.07292452487702
  H   7.51744390166822     -2.39878391295758     17.78206956524544
  H   6.89889076271971     -2.01344906179140     16.16128000598271
  C   6.40469393769985      2.10960475389208     14.44888154334906
  C   5.73961868938871      3.33353274338718     14.63951339716744
  C   6.43697070568146      4.54348583938767     14.50596436000186
  H   5.91170665528058      5.48985789700541     14.65402242063713
  C   7.79829676336381      4.53439567309592     14.18808979023589
  H   8.34036059302942      5.47666177833205     14.08741348308971
  C   8.46722432082021      3.32158733630564     13.99929996437983
  H   9.53150685203386      3.31194873615622     13.75296051847958
  C   7.77303597236633      2.10876091029885     14.12621292830392
  C   4.29152186384903      3.29498591792072     14.99987381804256
  C   3.91402563981801      3.32334894262218     16.36081074071101
  C   2.55530662090108      3.22474164662060     16.68704793736411
  H   2.25816687277136      3.24881677994386     17.73746509031066
  C   1.58820875410872      3.08810995779168     15.69064071155731
  H   0.53371275770046      3.00698325084840     15.96039475556635
  C   1.97022334891366      3.04711263467817     14.34939934248238
  H   1.21405472843331      2.94053043072349     13.56867653628374
  C   3.32026465810026      3.15201080257111     13.98436147859152
  C   4.95966920172787      3.42312439221686     17.44064584532776
  H   5.58711598824362      2.51878657208087     17.46127632492884
  H   4.49442532602767      3.52941594008704     18.42875080696045
  H   5.63549057173862      4.27377423634404     17.27399965881223
  C   3.72938768137804      3.10668038677981     12.53392080281669
  H   4.35100313579956      3.97326598470088     12.26585975582772
  H   2.84888450742428      3.08956180734789     11.87852813529235
  H   4.33397733028212      2.21354159990445     12.31176661779383
  C   8.44535276422565      0.79307123407194     13.91546766944960
  C   8.59298853559758      0.28927044889000     12.60398242303699
  C   9.16932086834979     -0.97491854826640     12.42661859838507
  H   9.28652379827028     -1.36818843765919     11.41461753085922
  C   9.58407478883112     -1.73256933461354     13.52256450173522
  H   10.02652852536324     -2.71847026146414     13.36922130441403
  C   9.42739875607051     -1.23167268986848     14.81508219253663
  H   9.75586048023592     -1.82177054782470     15.67336392751248
  C   8.86174219398007      0.03351114589231     15.03120177995794
  C   8.11143314440119      1.08913260536890     11.42172512702858
  H   7.02279972841403      1.24301135276364     11.47018556902704
  H   8.33716700601471      0.57222873955411     10.48044188105646
  H   8.57138761274254      2.08730169526980     11.39359708397364
  C   8.70110331909735      0.57145366391807     16.43085531741937
  H   9.08453759497340      1.59850337736916     16.51132706533126
  H   9.23020176874553     -0.06066209805891     17.15605357590487
  H   7.64260538178776      0.61400425951806     16.73259039967067
87
R = H, M = Hg, Fully Optimised Geometry
  Hg  15.38958401255780     15.39603553459557     15.37482742825470
  C   17.07959081029609     14.15622227231359     15.28982034758674
  C   13.70135631583114     16.63842959160129     15.45698950069683
  C   11.44381381047567     18.30319556575891     15.56203546067920
  H   10.56584761362475     18.95059244441157     15.60292917979261
  C   15.57785293987061     12.20403153802889     15.67894512031407
  C   16.94104567328491     12.76406630836581     15.43949076188902
  C   15.38372644259085     18.24989950529032     17.98215130470965
  H   15.83030767145575     18.09204692134747     16.98791593582676
  H   16.16517469138888     18.65051459221261     18.64108689912210
  H   14.60530617717751     19.01580262968312     17.85367394093510
  C   12.00269149972623     14.47828376544857     17.76675260671404
  H   11.15873657829390     15.16748322451830     17.62239471904191
  H   11.65664146547087     13.61367158900524     18.34722763076436
  H   12.29265197742257     14.11677837837331     16.76823186727214
  C   19.48108273400207     13.87774562404095     15.02820989536823
  H   20.46833464426421     14.31747635523143     14.86960611438835
  C   15.11966535450673     19.00917530933252     13.16983651333781
  H   14.22161099991625     19.60904478353180     13.37505128142503
  H   15.82333240131096     19.61679847724784     12.58684914178495
  H   15.58777088384513     18.79520924314927     14.14289685448695
  C   12.52181959405043     14.66426715147428     12.90654374527463
  H   11.57633050877826     15.17296353319631     13.14294678417791
  H   12.87965329593479     14.22107873058732     13.84922193587267
  H   12.31503655964007     13.84278225573036     12.20816563184994
  C   13.69406074490837     16.35808353169145     17.93559190905822
  C   18.49911276631448     16.43936060330887     17.43298101684048
  H   18.67273906243010     17.21592363856056     18.18935315889292
  H   19.26610789399196     15.65985972627495     17.54587128640071
  H   17.53378364202857     15.95971123363172     17.65904499759269
  C   13.16332609154948     15.15425212441864     18.44924786353089
  C   14.21172643547558     15.30935048438510     11.13999030797210
  H   13.99107084237735     14.36837002175677     10.63144754011280
  C   14.81114255572889     16.97275707681734     18.54270993892457
  C   15.18633071190668     12.20590250314319     13.17317826193816
  H   15.36273961926272     13.27742232460093     12.98988243365820
  H   14.44005086527036     11.85846280020815     12.44671601933869
  H   16.13909070620447     11.69618257239943     12.96952040650086
  C   14.78198651374133     17.73228104258626     12.44521283146105
  C   12.02805004803745     17.99657913310156     14.33009641719785
  H   11.61062206695558     18.40119277521388     13.40532090525594
  C   13.53236311116474     15.62133727519260     12.32649180050581
  C   19.33891478279818     12.49505766501138     15.17381849361563
  H   20.21768250325290     11.84902336131942     15.12878983679068
  C   13.15850117563670     17.16817221669668     14.27189422650878
  C   18.36878782117051     15.83947363359328     12.40188437667815
  H   19.13529600872890     15.05191117015213     12.42208269389795
  H   18.47828800855457     16.41462942008527     11.47371199810803
  H   17.39228062746292     15.33238188682695     12.36765656120716
  C   11.98254261661744     17.78246285729113     16.74173981156843
  H   11.53020795875693     18.02038017644295     17.70712092379729
  C   13.82093950538132     16.84246958363090     12.97415672703231
  C   18.46304597904569     16.73851519769789     13.60693788349080
  C   13.83794605269602     11.51919575658072     17.21722590051697
  H   13.49331983025253     11.35322225638898     18.24000825376089
  C   14.71967549300836     11.95725381434847     14.58507026101335
  C   18.07323523736695     11.93835884019148     15.37723779249390
  H   17.95728790006773     10.85826412716830     15.49185907827693
  C   18.55509552424788     18.41734895618146     15.85926119205208
  H   18.59189133310262     19.07063545594186     16.73363266379103
  C   13.10833363519006     16.94694479522622     16.69504886680315
  C   18.51218020141513     17.02815082037739     16.04506406452255
  C   18.35511403253318     14.71254027985374     15.08204780341187
  C   15.15376512093221     16.18797937223674     10.60425493002067
  H   15.67412526021002     15.93235991548588      9.67942949177248
  C   13.42180655231171     11.48992779534041     14.83696830001483
  H   12.75380176614357     11.29388466214468     13.99549496202763
  C   15.43424377956937     17.39073912522607     11.25366348181993
  H   16.17723031851020     18.07539327884990     10.83933829816195
  C   18.46964391668999     16.19099717856363     14.90882078444466
  C   13.75560726542944     14.58572819839523     19.58421502620816
  H   13.34815003389268     13.65600187073035     19.98677943149165
  C   15.38289875845483     16.36978692639139     19.67225984832762
  H   16.24440255240570     16.84202391315860     20.14928564749398
  C   14.85835633726732     15.18628069152665     20.19256505002059
  H   15.31281332608915     14.72880306030939     21.07322187753059
  C   15.13838570336213     11.99443005686461     17.00466885141531
  C   16.04276673464859     12.31019967292222     18.16742988561718
  H   17.02164161524144     11.82096707022553     18.06452064541514
  H   15.58812277628767     11.99494421194975     19.11512468153296
  H   16.23325813220702     13.39258475783662     18.23208192134286
  C   12.98344382548830     11.26880544102453     16.14299036752086
  H   11.97085622756089     10.90373916429789     16.32411814558387
  C   18.55841682750290     18.96637621296810     14.57660736072050
  H   18.59253842178515     20.04960255388538     14.44680518860947
  C   18.51378360095680     18.13059912156679     13.46017909672303
  H   18.50946558669945     18.55967928532266     12.45598162009593
111
1 H-atom Optimised Geometry
  Zn  5.56359163228694      7.03099007290438      4.58943150194968
  C   5.59867719028428      5.16243823790868      7.46740260571603
  C   6.63200755436018      4.30544044464692      7.82681804710183
  H   6.48869061740701      3.23684496452500      7.70495318063582
  C   4.64370446889024      7.48014170134031      7.29688657310441
  C   4.32747620233633      4.59344931565225      6.89791711837393
  H   4.23235954651243      4.77835980247224      5.82427394827314
  H   3.45147811631112      5.04407172886586      7.36891947794129
  H   4.28994870965608      3.51358443170036      7.04956094606943
  C   4.40892245585907      7.77439696831451      5.95358913606025
  C   6.54248853798445      5.03640360566359      2.67501241439792
  C   5.01766260296014      3.26173382076298      3.63231870525934
  C   6.18783114516052      2.69006152364007      4.40365379848270
  H   6.90708011741683      2.20971945900255      3.73534926505764
  H   5.84548253180273      1.94479248485370      5.12268063768728
  H   6.72775384716621      3.47299309655215      4.94078592455329
  C   5.76002455907688      6.54394095386709      7.66687470212073
  C   6.80390188179517      6.24136650378390      3.32488265436875
  C   3.31520622194059      8.60847194791257      5.66064561860530
  C   3.83831087237729      8.01227473727781      8.31398813760565
  H   4.06082164673743      7.74204309976735      9.33865632631705
  C   5.19079983241088      4.38522222946592      2.81516696495888
  C   2.75544133736588      8.84315076388117      8.01306519046429
  C   3.75941443075817      2.69489766552871      3.76313467672416
  H   3.63492322356354      1.83434728728576      4.41151359838787
  C   8.05503128422253      6.84356140863864      3.10105745815565
  C   2.52100696460917      9.13037814535921      6.68039738989106
  H   1.69120701769977      9.77173685950599      6.39999994354780
  C   7.51097659897915      4.42828636457796      1.86511061464979
  H   7.25276383854461      3.49757425540440      1.37501082152757
  C   4.08516978748486      4.93218437160576      2.12485271095524
  C   7.80725083418919      4.78191217643883      8.35647308397717
  H   8.60098615367062      4.09903706387554      8.63610255557453
  C   8.76552784991739      5.01156311160020      1.67184339803239
  C   2.83282293560664      4.32323130802797      2.27426242042516
  H   1.98349654396926      4.74126514998296      1.74404764684615
  C   2.95425883196250      8.90786950655290      4.24565951357154
  C   1.83699550674695      9.44783529887714      9.08871029213787
  C   8.34556883605303      8.16639603434943      3.75358964722861
  C   9.00489566535783      6.24125626133658      2.28850874290918
  H   9.94753240604024      6.75214206276110      2.13468044244071
  C   2.67067010884677      3.21663079303185      3.09008302738608
  H   1.69224676947138      2.76502996224360      3.20802304429106
  C   7.84974688915368      9.34467352332227      3.15075523932606
  C   1.93971170985386     10.96966075120925      9.06764770108881
  H   2.95809733173975     11.30055219747235      9.28495857013796
  H   1.27555331110622     11.39900271496895      9.82260725140386
  H   1.64616307002351     11.37927229027696      8.09890337187430
  C   2.21769009716923      8.96559608351695     10.49568101540331
  H   2.12714470014141      7.88006669865916     10.58727633496843
  H   1.54419489833783      9.41740044407496     11.22731984067846
  H   3.23673160510909      9.25645760289139     10.75903890326709
  C   0.39719329482705      9.05112177317608      8.79840527078164
  H   0.07224477029850      9.38228505715317      7.81082593444843
  H   -0.27537661762365      9.50129893911475      9.53354401448017
  H   0.26993191224086      7.96642645880351      8.85275329780422
  C   1.94777911660380      8.06513995282058      3.63611943317405
  C   6.96259703281958      7.03054327134920      8.19120160568174
  C   3.54386338447738      9.94956676700557      3.57045502096344
  C   4.22890140109096      6.15716516314536      1.25723694108208
  H   4.20276465292601      7.07492422468619      1.85075404658078
  H   3.40797178984965      6.21303311598644      0.54081699787193
  H   5.17444141039831      6.14869202524132      0.71398574941627
  C   9.88627771141387      4.64612360206083      0.76090663603834
  C   9.09695765558777      8.23163547454100      4.92125791127684
  C   7.04946615146093      9.30588793671632      1.88744094322068
  H   7.41792909382777      8.53763268910159      1.20625176870664
  H   7.09580128088015     10.27208863206238      1.38112827563287
  H   5.99522390983316      9.08140400988216      2.07867113045357
  C   2.14277661262261      9.27895893447202      1.66552276207217
  H   1.83338782243093      9.44580252297615      0.63461786025954
  C   8.11346649850471     10.56686217138797      3.80993011325874
  H   7.73419830229430     11.47894377294392      3.35903075292464
  C   7.97893598262586      6.14476287836812      8.50145443846495
  H   8.90887285309168      6.53408214442997      8.90209772559279
  C   9.67733862155598      6.98934690132491      5.50277369414722
  H   8.91597645832526      6.21907156272714      5.64272386297465
  H   10.14117224506014      7.18674839084011      6.46905117101683
  H   10.43465848009494      6.56000991242285      4.84100396485989
  C   4.52911347647892     10.82186831350318      4.23050859295135
  H   4.04386447610680     11.42814634933053      5.00219091210153
  H   5.00792058180280     11.50033891743535      3.52282588904633
  H   5.31014320559152     10.24763970804792      4.73234921913916
  C   3.08692121893987     10.12072233050943      2.15018451254785
  H   3.52795367889419     10.90471067023627      1.54690820674296
  C   1.29483651480717      6.93784936974819      4.42163892734355
  H   2.04296372604766      6.26938918592818      4.85254562615927
  H   0.63775117775042      6.35603415140674      3.77524737511748
  H   0.70996624552685      7.33623797219393      5.25494223221287
  C   9.33509477656970      9.46449067986361      5.49805844324008
  H   9.92285243629213      9.51106306184296      6.40883233684118
  C   1.55795355043322      8.31919110857510      2.34738241246143
  H   0.79982059648428      7.69162965983227      1.89022615956097
  C   8.83174898367289     10.62305176983316      4.94705082673403
  H   9.03111802301389     11.57618232026980      5.42453693400395
  C   7.13441554784467      8.53473335673791      8.42922658231947
  H   7.01078970878478      9.09182539132301      7.49832350442610
  H   8.12601413671723      8.74775655120037      8.83096375962855
  H   6.38594021611669      8.90485079900517      9.13152753076896
  C   11.14070742584030      4.20897986029234      1.57341256465137
  H   11.56404202732459      5.04768058829137      2.13024532010662
  H   11.90556099993885      3.82537244390492      0.89328596536915
  H   10.87570604253822      3.42387780604120      2.28244165267146
  C   9.36764561456251      3.41016718811384      0.01283480931707
  H   9.14212019448671      2.60276698539311      0.71186033181568
  H   10.11252801172345      3.03086224024694     -0.69285526694991
  H   8.46452649989523      3.64159431349231     -0.55498334760500
  C   10.23704988812591      5.69852328419978     -0.27827248892094
  H   9.35077258744363      6.00346563062174     -0.83930255656971
  H   10.96307788008033      5.28500537018219     -0.98270265277529
  H   10.67810489421922      6.59576804951938      0.16069723044478
111
2 H-atom Optimised Geometry
  Cd  -0.31034146638298      0.75101173258303      8.69080225295047
  C   2.08237198665585     -0.86301366462687      7.58365008112702
  C   0.99193653271953     -0.05134255293182      7.23831729409133
  C   2.91057774590409     -1.39876484904998      6.60282623116765
  H   3.73751781172805     -2.02707921573054      6.91748079674005
  C   -1.69768815009657      1.57452861626835     10.05220173072864
  C   -2.93431431745765      0.94952040694200     10.24100305815320
  C   1.63104294157608     -0.31484672848021      4.90453889168593
  H   1.44144297864696     -0.05947654406971      3.86878173797154
  C   -2.44155686477810      3.34519961266325     11.53706623760175
  H   -2.21620117775109      4.27903517746598     12.03675006204715
  C   -3.91039490619066      1.52493574764032     11.05037273370472
  H   -4.85277879764125      1.00199103793074     11.17355962346310
  C   0.78459941381439      0.22308315945732      5.88402455785062
  C   2.70940983954017     -1.14139484973170      5.24718839871248
  C   2.39578515838071     -1.09572507281783      9.02770315613987
  C   -3.17557710198931     -0.36740311757200      9.55475840503881
  C   -3.69218149649448      2.74250630920456     11.70310063627521
  C   0.07860654369379      4.52685732631773      9.77022858926092
  C   -1.44890211804372      2.77071357940210     10.73439370321381
  C   -2.42929463676277      2.86633845902033      4.80387254891046
  H   -3.23795895986533      3.53337782847950      4.52728203868863
  C   -0.33794505274649      1.14372916658728      5.49183686417477
  C   -1.28805512941343      3.36365137076850      5.38533857339206
  H   -1.19066417057005      4.42909997512623      5.56507118335020
  C   1.75639579649621     -2.11631350213421      9.73613871174433
  C   0.99555226603391      2.87490699861053     11.29556920159399
  C   -0.09871039403545      3.42042178128001     10.60855453632004
  C   -2.54326212270667      1.50320191336335      4.56370867724139
  H   -3.44550565585258      1.10006092076028      4.11765373356588
  C   -0.23132338121901      2.52118085227524      5.74138216065983
  C   0.99804635638521      3.13203684979412      6.36038446896573
  H   0.97288090005295      3.10848566546885      7.45518956936914
  H   1.08350366645290      4.18040088714997      6.06866336679551
  H   1.90293879988412      2.60827334738822      6.04913143420483
  C   -1.50585773508188      0.62709369726761      4.90768732198527
  C   3.33596609271607     -0.26616373172638      9.66419997170386
  C   -2.70431774046855     -1.54987611195393     10.14920489721445
  C   -1.06612091822861      5.08633398027636      8.97203015526555
  H   -1.55775582570574      4.30436388894499      8.38679553490098
  H   -0.71612138335084      5.86224469612947      8.29021582402099
  H   -1.83322503647434      5.52105079138806      9.61760492696536
  C   2.06945731402940     -2.28850408851432     11.09313244124209
  H   1.57196360598516     -3.07467883749770     11.65145690772614
  C   -2.88942884345695     -2.75899697020393      9.48040208809667
  H   -2.53859142691240     -3.67574098918248      9.94178711280817
  C   4.01649280872795      0.85813247688444      8.90488414852055
  H   4.62927638769168      0.46307802907691      8.09084547229717
  H   4.65065439054782      1.44344820703041      9.57111373317580
  H   3.27892340325192      1.52425039606921      8.45154682349617
  C   1.34335133198376      5.09294861267630      9.64571218909923
  H   1.47580347217180      5.94679088391590      8.99027998068342
  C   -3.82141625666323     -0.40304295731154      8.31427993097521
  C   -3.97074814293071     -1.63835411166020      7.66154252394243
  H   -4.46164164770937     -1.67036102324064      6.69558136529661
  C   -3.50850683924761     -2.79955206869654      8.24929746997814
  H   -3.64271937937286     -3.74945442898176      7.74341579221714
  C   3.62700185988864     -0.48094811839126     11.00644747195057
  H   4.35033005525864      0.16265919146477     11.49649152006625
  C   0.85678425987769      1.66408508658082     12.18611089287847
  H   -0.09613713097647      1.66713759218342     12.71598235524062
  H   1.66910748409499      1.63519086966537     12.91382140838735
  H   0.90507679807619      0.73581425574386     11.60911444034420
  C   -4.32527012050933      0.86224737645616      7.66359337746957
  H   -5.03610964574236      1.38073553941616      8.31094493943151
  H   -4.80822822408866      0.64264133501535      6.71232083461773
  H   -3.50438673642216      1.55854227240116      7.47527024762703
  C   3.00272552141199     -1.47644311265222     11.71220891180651
  H   3.24524046382726     -1.63883451245890     12.75682027946703
  C   3.66318991811467     -1.75406027991782      4.21274998412853
  C   -4.79343680160213      3.35749597841200     12.58081159845922
  C   2.42296162686015      4.57111027303813     10.33273434821854
  H   3.40464346377354      5.01713018490537     10.21895159407957
  C   -1.66431309952292     -0.85177045653783      4.68491063655945
  H   -0.87642378331670     -1.25042760011305      4.04324827094562
  H   -2.62864424720446     -1.07298004252929      4.22475832319604
  H   -1.60577726215615     -1.39385163154710      5.63212280406406
  C   0.75753103706724     -3.01952002624128      9.05943660452429
  H   -0.01784240682156     -2.45186493124091      8.54195088675710
  H   0.27683647971085     -3.67960925524055      9.78160653066638
  H   1.25401006360526     -3.63498941468580      8.30356137050638
  C   2.25050043937670      3.46908796907495     11.14292918234242
  H   3.09553598694637      3.04531232361580     11.67567385568816
  C   -1.97890518299012     -1.51715498809515     11.47139621907271
  H   -0.91625180320681     -1.28921557265101     11.34289588965611
  H   -2.05732410084793     -2.48670984982594     11.96726945211218
  H   -2.38938201794585     -0.75345099679215     12.13246882311813
  C   3.52645814247348     -3.27926389250087      4.21635910632794
  H   3.77396494796872     -3.69749936580967      5.19389294630189
  H   4.21052505684403     -3.71606929833952      3.48381434748558
  H   2.51021021292332     -3.58604866121216      3.95707032582255
  C   3.38190431434870     -1.24127054785839      2.80762070938831
  H   2.37445444377351     -1.50216850922735      2.47502522932260
  H   4.08507299274488     -1.69238537168099      2.10373544955257
  H   3.49896424529648     -0.15606629896889      2.74183896060834
  C   -6.10610542554081      3.41943818396368     11.83071474309267
  H   -6.02072839695061      4.04335310622709     10.93756439487584
  H   -6.88234816185047      3.85020655276772     12.46946517442866
  H   -6.44764672411934      2.43282346395867     11.51210402100352
  C   5.11235086054370     -1.39798841156161      4.57847353082717
  H   5.26184244682460     -0.31538628743339      4.56571847412446
  H   5.79833299370314     -1.83976658028311      3.85122098547336
  H   5.39079745456525     -1.77188228297801      5.56432517946087
  C   -4.99224538671838      2.51452822216699     13.82512438882324
  H   -5.29426808433730      1.49361221967303     13.57654079243354
  H   -5.77088765921401      2.94932103347617     14.45833952694797
  H   -4.07331597560694      2.45655610917600     14.41381641600924
  C   -4.43636413108205      4.75525501197810     13.02861367836237
  H   -3.53119389683733      4.77785099765688     13.63864720777495
  H   -5.24668731026063      5.16254376451519     13.63789206259137
  H   -4.29385732349830      5.42699741774817     12.17815843706663
111
3 H-atom Optimised Geometry
  Hg  -0.28109993553928      0.69383758967924      8.69885794141894
  C   1.01415743438781     -0.09145549090625      7.24640228839289
  C   0.80210445512696      0.21318863801086      5.89816751661709
  C   1.64517499320448     -0.32358412600526      4.93049241824092
  H   1.46262138399839     -0.06613661685553      3.89370283470443
  C   2.73017200732371     -1.15547530057766      5.27079642342305
  C   2.92190363982258     -1.41777317048623      6.62843820769505
  H   3.74798821255374     -2.04608034653169      6.94562340597837
  C   2.08763732503785     -0.88971115456583      7.60415900480240
  C   -0.31434460973787      1.13667714149521      5.51630070932836
  C   -0.19373669883524      2.51730400261958      5.73527365323307
  C   -1.23681730144820      3.35247367003788      5.37483439055088
  H   -1.13294024039570      4.42057844813506      5.53443197118527
  C   -2.38436626167422      2.85784717334310      4.78603756094372
  H   -3.18297949760125      3.52977605352910      4.49390138476569
  C   -2.51213995776051      1.49086018060384      4.58316862812100
  H   -3.41580920154624      1.08680429237990      4.14087650470225
  C   -1.48778023173400      0.62244424209588      4.94494720227017
  C   1.04945728968313      3.11609444175131      6.35626918783125
  H   1.08303678040973      2.96052304398670      7.43882070629012
  H   1.08099924920461      4.19193028703490      6.17705828921695
  H   1.95193164116948      2.66285140345675      5.94236685514824
  C   -1.67302591963361     -0.86635542647901      4.75145748647694
  H   -0.85253237945944     -1.30632823879125      4.18311688477104
  H   -2.60906851956416     -1.07295355693886      4.23093825954522
  H   -1.70225879354465     -1.37777467335219      5.71769090956413
  C   2.40161986739797     -1.14787930488952      9.05702764213823
  C   1.77155679764980     -2.17552479346252      9.75327519131137
  C   2.08932510208535     -2.37885415594075     11.10284736905604
  H   1.59327959950232     -3.17204042264774     11.65139405377128
  C   3.02742031699955     -1.57896333620678     11.71860297263601
  H   3.27895544835903     -1.75596770990656     12.75909676248016
  C   3.65597204220483     -0.57185935777519     11.03040011776242
  H   4.38343145759519      0.05616095457280     11.53486476961183
  C   3.36464446313503     -0.32312610183631      9.69558937804773
  C   0.76277548123440     -3.05684949758744      9.05970453495848
  H   -0.01126645131825     -2.47287377971627      8.55951192879779
  H   0.27983034014926     -3.72963552010512      9.76861564152169
  H   1.25264046586385     -3.65936242235848      8.28936570336073
  C   4.02322316583826      0.80415663236751      8.95374011999103
  H   4.62942146725792      0.42883159034621      8.12505760343601
  H   4.66370209948101      1.38484668500859      9.61840665548607
  H   3.27908793486274      1.47559714894541      8.51884572507115
  C   3.68062057939390     -1.76161564079673      4.23867826954941
  C   3.38766718874118     -1.26292748159610      2.83147608801521
  H   3.49723527847558     -0.17763932720556      2.75450119251680
  H   2.38084902744730     -1.53393893105589      2.50535586536566
  H   4.09128315669728     -1.71532628144097      2.12896642854547
  C   3.54935251836225     -3.28040439720287      4.24373156248947
  H   3.80433191718539     -3.70090565006331      5.21868669976230
  H   4.22911501877754     -3.71714835311641      3.50697375630842
  H   2.53239902414190     -3.59058996182504      3.99179893073699
  C   5.11509175899054     -1.38573837414332      4.59124159624295
  H   5.25238633339934     -0.30171593185414      4.56171419667518
  H   5.80729264174963     -1.82861024063182      3.87015914927436
  H   5.40328067652455     -1.73974927002540      5.58203002571873
  C   -1.64090561121908      1.49528803972765     10.07969023406227
  C   -1.37730725455937      2.67202648751969     10.74669105798270
  C   -2.35837140170730      3.24198082370926     11.56280396458208
  H   -2.12297539952944      4.17270125491400     12.06479810442773
  C   -3.61146821293821      2.65201241304960     11.73875410779408
  C   -3.83433368145879      1.43166182368066     11.07307462315947
  H   -4.77867682708795      0.91247972000013     11.19789114736862
  C   -2.87015865430805      0.85952084223013     10.25830764910438
  C   -0.03034040547467      3.31406358445294     10.62305217838674
  C   0.15497064697316      4.42617302771726      9.78472469321667
  C   1.41327160857278      5.00638528745433      9.67451196337755
  H   1.54980144519888      5.86305134710373      9.02478023537653
  C   2.49269139124190      4.48144461404852     10.38115961792326
  H   3.47156579821530      4.93718567745568     10.28045812216868
  C   2.32088706714981      3.38565790738567     11.18594528599347
  H   3.16192060020328      2.96759698709010     11.72930818737672
  C   1.06931698030516      2.77860236366179     11.32164211412097
  C   -0.98888766516118      4.98695883497832      8.98552914591075
  H   -1.46668369464091      4.21118135415908      8.38096912977506
  H   -0.64198997439334      5.77844651906572      8.32061692294001
  H   -1.76633203925702      5.40113915734149      9.63211070032493
  C   0.92729672275357      1.56097849694065     12.20823311883186
  H   -0.02005045307331      1.57079743811429     12.74824778671963
  H   1.74630447038090      1.51935617031717     12.92750901536313
  H   0.96015483809326      0.63797074336074     11.62244206192061
  C   -3.13475346800264     -0.45657070904509      9.57517523423375
  C   -2.65672853162978     -1.64894826126858     10.18254520760352
  C   -2.87263291306339     -2.87182126850167      9.53832932764708
  H   -2.53015109029554     -3.78990723494131     10.00106992183934
  C   -3.50385392938137     -2.90200299844604      8.30282607788013
  H   -3.66106273258760     -3.85262618159710      7.80456221840839
  C   -3.96108844247682     -1.73099386913092      7.69947076378174
  H   -4.45642569378305     -1.76612851358950      6.73672237602077
  C   -3.77944277965821     -0.49622704793288      8.34638135680931
  C   -1.91604490607012     -1.60542944297495     11.49315477984649
  H   -0.88846605860727     -1.25396842947382     11.36211871900693
  H   -1.88058565015839     -2.60084042152502     11.93813239057638
  H   -2.39524020484816     -0.92453436142437     12.19862537546855
  C   -4.25555187747657      0.77717004934027      7.68670538933882
  H   -4.96561686291255      1.30855952174310      8.32438986844932
  H   -4.73115393826100      0.56442426551469      6.73027130655697
  H   -3.42043932389527      1.45820950766642      7.50658572218983
  C   -4.70659176952114      3.26087930665103     12.61259685365891
  C   -4.35262803027481      4.64582122784363     13.08239852759617
  H   -3.44610579583934      4.66090060783990     13.69111328921666
  H   -5.16170789599387      5.04261277993181     13.69976363355700
  H   -4.21178020958145      5.33460247081686     12.24489819610604
  C   -4.90200765819204      2.41211577335311     13.85482322185322
  H   -5.20447568760154      1.39145242040293     13.60513728072509
  H   -5.67798249967722      2.84451259810292     14.49268069109436
  H   -3.98020594325235      2.35262340623090     14.43857966283796
  C   -6.01986969080500      3.34359958594175     11.86700150290087
  H   -5.93043748387309      3.98045204351472     10.98349087939041
  H   -6.79027968426276      3.77162811303540     12.51430937606926
  H   -6.37144612392975      2.36527087192338     11.53383312527252
111
4 H-atom Optimised Geometry
  Zn  7.42021959908964     10.33472254818414     11.61698699991582
  Si  6.87960211535828     16.88798623816540     12.63868438321135
  Si  6.84109320644316      3.79229481566582     10.44280825395540
  C   7.38105801039448     12.24550397485475     12.01486963947860
  C   6.37358217380904     12.74752968389000     12.80361315099739
  C   6.26906568326642     14.11754856267061     13.07493677521102
  H   5.46069994675821     14.45156234441271     13.71871553115525
  C   7.12495543554705     15.02630628919949     12.50044523189830
  C   8.15266118608838     14.52943838697618     11.69473871619002
  H   8.85945175079191     15.21298847144834     11.23009596563302
  C   8.32478547775940     13.13494490817821     11.45272040967792
  C   5.38875119684351     11.78631951393383     13.36122124813246
  C   5.71589876731606     10.89872421476685     14.45191384981601
  C   4.77571548192505      9.99099582257134     14.86611076791429
  H   5.02245985842539      9.31355314035264     15.67775595301783
  C   3.47606330522021      9.91657259156911     14.28216071538922
  H   2.75787639598842      9.18742637207930     14.63469793714045
  C   3.17151716245105     10.79899385482381     13.26391529312429
  H   2.19195821891559     10.77081792314511     12.79783771584151
  C   4.11058416133737     11.74471285504471     12.79881155992758
  C   7.04515301118748     10.99496865381165     15.07899447515598
  H   7.85013279656341     10.73361604733970     14.38544606841004
  H   7.12889949739725     10.32850145932046     15.93893790603883
  H   7.25970237653123     12.01431535396893     15.40998618246521
  C   3.69135592281562     12.70782946403222     11.65718111528026
  H   3.40436213910061     13.67795509207690     12.07038184140068
  H   2.83974370994882     12.28717698801049     11.12262235963455
  H   4.50955142074470     12.86592744165317     10.95560109872193
  C   9.42262334063466     12.66161921470111     10.59765589550664
  C   9.30250778178400     12.71899816377304      9.17337741152260
  C   10.34627239830980     12.23560925011087      8.40156421184832
  H   10.25605671885769     12.25987702477397      7.32024531108681
  C   11.51282203053008     11.74243742899991      8.98461463591996
  H   12.31760279309634     11.37280261523249      8.36040566016045
  C   11.64443648534224     11.73750949804842     10.37029891865619
  H   12.55710110745606     11.37018345260582     10.82616720112827
  C   10.62018057964755     12.20182849007951     11.18991396189273
  C   8.05645119479881     13.27003620718034      8.52861817367936
  H   7.16660623464195     12.75113576200004      8.89130467880823
  H   8.10635630194261     13.15761797121423      7.44457595276549
  H   7.91883027634784     14.32775659323738      8.76588243214421
  C   10.74502688014798     12.13607792267815     12.67431417954875
  H   10.38362001713373     13.05242933559577     13.14553808450535
  H   11.77930274908800     11.96929219252537     12.97698723962487
  H   10.15154649015484     11.31648006035257     13.08846252349509
  C   5.49116195122918     17.23050143335578     13.82223954911918
  H   5.32248041900467     18.30434018486679     13.93555899336620
  H   5.70637188682548     16.82176127072053     14.81365320784930
  H   4.55693843606907     16.78446929208545     13.47039269535633
  C   6.46743569115860     17.52453382390209     10.94560206357959
  H   7.32569542000157     17.41463434115073     10.27694709105656
  H   6.18873216415723     18.58200705685704     10.96358703772621
  H   5.63671761577033     16.96728616581233     10.50515050867331
  C   8.45787742184240     17.72017604405553     13.17090162741724
  H   9.28673796676733     17.39658033067398     12.53598659486183
  H   8.72478870257962     17.48696975035936     14.20480083214760
  H   8.37488566102447     18.80655111050057     13.07333143291555
  C   7.33717198566747      8.42114647954208     11.24686539778014
  C   6.38553335476511      7.96575716349782     10.31802875082600
  C   6.27045457694704      6.60555601641883     10.06367436019815
  H   5.52347947484254      6.28271669853484      9.34322921737435
  C   7.06069284987702      5.63218648987996     10.70432851737254
  C   8.04991343137459      6.10970576910572     11.61463945557457
  H   8.70893633117783      5.41061628700190     12.12245214152061
  C   8.17914122205851      7.47852477036436     11.88593773228330
  C   5.54426884127330      8.96057976798073      9.57716868117913
  C   6.11870855623803      9.78017217822846      8.60975836649474
  C   5.28611090598553     10.75784965309759      7.95677328543329
  H   5.72488107953732     11.41402725917493      7.21507045783850
  C   3.94425855910884     10.85835891111570      8.29900061999893
  H   3.32995488135431     11.60649646254874      7.80886184845592
  C   3.38761055671997     10.01223776347881      9.20324213938469
  H   2.33383768246876     10.09865016636672      9.44979740811036
  C   4.15671450823409      9.06290660765522      9.87932319258043
  C   7.56146165539003      9.65579432729214      8.20126681652666
  H   8.25106124590408      9.99274711211041      8.97949898684974
  H   7.75864470428895     10.25643649748992      7.31345377583562
  H   7.82278123149419      8.61637135317748      7.99027334909805
  C   3.51999749131111      8.15552370867250     10.89153652102669
  H   3.23074499872743      7.20406474725609     10.43407195997758
  H   2.62194003017463      8.61660758641577     11.30420899130041
  H   4.20126159899135      7.92932429545640     11.71147771142711
  C   9.22144253023096      7.93086321944898     12.84097142541550
  C   8.96302550682615      7.86896767450595     14.22522203295169
  C   9.96823263408181      8.32272862311278     15.09394033156224
  H   9.77409940420480      8.31568505609483     16.16207919529791
  C   11.21960077185608      8.73502905888898     14.62168347226192
  H   11.98816087918262      9.05196111291339     15.31568926861241
  C   11.45637012126296      8.71554743103508     13.26526913578458
  H   12.42723834470121      9.02064144652878     12.88731708153398
  C   10.47504571603733      8.34957613801163     12.33787922380126
  C   7.64044394571323      7.38861381631716     14.76230012694660
  H   6.81437894223547      7.95354240264833     14.32415385876643
  H   7.60304502986058      7.50145685969469     15.84672125391900
  H   7.46547202372644      6.33900699386639     14.51384371183224
  C   10.73582244017111      8.39732059351105     10.87965791860452
  H   10.42273816301238      7.47285597746902     10.38903565975729
  H   11.79271690632014      8.56543914947741     10.67116360269097
  H   10.17847876143223      9.20500540357561     10.39745474210836
  C   5.42515289097753      3.50547930000430      9.25951241188455
  H   4.49144168284323      3.91872463521349      9.65019887243222
  H   5.27202355020181      2.43729337371218      9.08654648639599
  H   5.62214169950934      3.97239709758591      8.29064849397185
  C   6.48201374393012      3.02946329219237     12.07446379310567
  H   7.35005603836274      3.09033038839311     12.73716475751536
  H   6.20484355265001      1.97516659059616     11.98598350765186
  H   5.65778960130164      3.54850214224335     12.57099234468012
  C   8.41036989244941      3.04308004554245      9.73904844649037
  H   8.69333271428814      3.53871257716813      8.80723867923352
  H   8.28299890735022      1.97773061749451      9.52901362227692
  H   9.24440912700632      3.15256891129591     10.43730860696971
111
5 H-atom Optimised Geometry
  Cd  4.78082448750379      4.97961323611236      3.92268085165113
  Si  5.33277401014057     11.67630994988554      2.71513001001257
  Si  5.28010169464102     -1.74087734512670      4.98101638863488
  C   4.84514299383672      7.04768541832010      3.50952754966348
  C   4.02029475355346      7.97332402860984      4.15489951737692
  C   4.15997509949641      9.34897198707863      3.87924152513600
  H   3.51088863194136     10.04399740117852      4.40701882480953
  C   5.10476613016348      9.82307059341025      2.97519398122048
  C   5.90126729176958      8.88218219493678      2.30976488978233
  H   6.63984544499433      9.21522712311885      1.58629240114991
  C   5.79334207525382      7.51033350396283      2.56227708877406
  C   2.99944197272065      7.49625315341968      5.13301248316150
  C   3.28996763570136      7.48908410707195      6.50141198503658
  C   2.31324888880850      6.99148807813741      7.38694184837694
  H   2.53599867861247      6.97080811762966      8.44889252892815
  C   1.05906649798358      6.57321589602099      6.92878252355308
  H   0.31151524130730      6.22228990584937      7.62940854747785
  C   0.81366293614814      6.59581163722554      5.58660845098065
  H   -0.14877087262405      6.25596054583493      5.21513691964688
  C   1.75009865842238      7.01962115563480      4.66403015428164
  C   4.61310282164965      7.98372341322680      7.01975701006496
  H   4.67861492531381      7.85346803505523      8.10105506093945
  H   4.76583821138299      9.03955807835049      6.78374431824488
  H   5.43923897532364      7.43904662737266      6.55528490807199
  C   1.47243063921251      6.99252950098876      3.16910749519917
  H   1.76223509632173      7.93505447390087      2.70227269772931
  H   0.41661611868441      6.80347002423674      2.97333914066165
  H   2.04681226658167      6.20356744974023      2.67772901653722
  C   6.64606503826035      6.50551070996892      1.84744541682568
  C   6.07009804288932      5.66941489790742      0.85675435739876
  C   6.85918209845812      4.69508468710481      0.24839675967468
  H   6.42490820306316      4.03497667446586     -0.49285279190419
  C   8.22281814622290      4.55504228271038      0.61221576686361
  H   8.82721834379453      3.79282966667433      0.13416797985823
  C   8.77966912321075      5.40950880810580      1.53194896246490
  H   9.82574784001962      5.30563231796781      1.80230123280078
  C   8.00174829984695      6.36288900527231      2.18812376063708
  C   4.64662434234970      5.79776755803171      0.46362774511204
  H   3.96149435635270      5.46534433386744      1.24900526444870
  H   4.43278791393752      5.19444001372369     -0.41916600591786
  H   4.37729600609005      6.83546566615009      0.25234184574068
  C   8.61006223908838      7.29315596791223      3.19272930095566
  H   8.90707243845933      8.23389226114107      2.71864520825760
  H   9.50181840211861      6.84903176408056      3.63893139628339
  H   7.90896146880456      7.53738870636099      3.99025045694101
  C   3.77719518240736     12.42023450869186      2.01216021476064
  H   3.50740536815293     11.95333612234630      1.06151209668126
  H   3.89052625357715     13.49391625218418      1.83833563962317
  H   2.93671045797711     12.27888541910790      2.69686952978350
  C   6.75106289428138     11.97763504329117      1.57026470040896
  H   7.68096708904010     11.55624548831381      1.96164034819649
  H   6.90843623684503     13.04870368231577      1.41998011887633
  H   6.56761095144837     11.53136904780179      0.58889819021129
  C   5.63428128703025     12.45147979740168      4.38158319272954
  H   4.73372129056577     12.39635579824762      4.99902518633473
  H   5.91898975106794     13.50395699558530      4.29734021575173
  H   6.43248930352518     11.93129271205388      4.91741276197465
  C   4.80946067755878      2.92134077216352      4.33489756595265
  C   3.90991301104196      2.00854662143792      3.78238172668505
  C   4.02373657779157      0.63492143180704      4.03948570872326
  H   3.30403408741537     -0.03531137538613      3.57605994995022
  C   5.03469033301692      0.13691370507832      4.84292079173141
  C   5.92450534850150      1.04564243191974      5.40932168990385
  H   6.73382012426490      0.69896220608795      6.04457396978563
  C   5.80231378981893      2.42235145952007      5.17073326161604
  C   2.82579388140982      2.53426918931744      2.90028723698743
  C   2.97157529913050      2.53035037750530      1.50095559625956
  C   1.95834602299004      3.06407906871228      0.69753547013268
  H   2.08034977286236      3.07447919633012     -0.37967494613082
  C   0.79243270149888      3.55749140396855      1.28571630033773
  H   0.00345508346130      3.95892629139303      0.65991904583319
  C   0.64671929413533      3.53524423010266      2.64029597623678
  H   -0.26371642616827      3.92157462176574      3.08801139006836
  C   1.63514639262427      3.03916215963925      3.48847651093200
  C   4.23463142919646      1.99190296679712      0.87725762817798
  H   5.11234361704917      2.51406188866303      1.26670252998403
  H   4.21263998649615      2.11730991838713     -0.20629951558458
  H   4.37619189365015      0.93271024378995      1.10577864707927
  C   1.46711656176056      3.08912344948853      4.98039633143551
  H   1.80362651949524      2.16263677560852      5.44934449001000
  H   0.42635991037874      3.26884825989110      5.25192033150833
  H   2.06205501741164      3.89634272572777      5.41723109238050
  C   6.79934576109171      3.39653449342022      5.70628536953138
  C   6.48264771609073      4.27987857933553      6.74342552375423
  C   7.36393624385648      5.24053812482279      7.14168355800688
  H   7.09567971509406      5.91882440572573      7.94423756614512
  C   8.60845509368239      5.35488046177920      6.52595084795760
  H   9.30631053699140      6.12221219466557      6.84033710263277
  C   8.94852216212754      4.47479933273280      5.51349308420307
  H   9.91613691072422      4.56532622498712      5.02965460010929
  C   8.08286109520040      3.49497481859739      5.09208318802497
  C   5.13825406355970      4.17092922569910      7.45791475240202
  H   4.30473818665734      4.39338471543848      6.78632805983264
  H   5.08991639559970      4.86692836661578      8.29553401140526
  H   4.97196470271787      3.15736302822758      7.82809900530060
  C   8.46049300892349      2.55532220957401      3.98240156943970
  H   8.66717574921358      1.55468096027618      4.37173571366151
  H   9.35368541321701      2.91393643100768      3.46871157737898
  H   7.65565677964136      2.46014009605504      3.25156547843361
  C   3.70013976559600     -2.55663562230715      5.47311568836898
  H   3.42117746395605     -2.34234572245683      6.50829712381857
  H   3.76636308867088     -3.64220734306255      5.35402256086703
  H   2.88183963540272     -2.20945366212631      4.83666873502513
  C   6.62864678694743     -2.10180087677515      6.18094398718370
  H   7.58275925438398     -1.68289427393092      5.84987730036235
  H   6.76903713772398     -3.17838298985445      6.30822459561872
  H   6.40086673197090     -1.68032972430673      7.16442730194791
  C   5.69669221083000     -2.35712381930692      3.27285126705220
  H   4.83536451242971     -2.23375212019876      2.61075081407293
  H   5.97184677805654     -3.41581795212175      3.27395360921177
  H   6.52712251912011     -1.79519106219847      2.83839325937871
111
6 H-atom Optimised Geometry
  Hg  11.16023292303529      7.91706308118886      3.81357570870725
  Si  11.69793709370554     14.57572563860300      5.02816618277066
  Si  11.66089658470089      1.24220935364946      2.74257102752895
  C   11.24679620188425      9.96712482059959      4.26656206458613
  C   10.41988375865682     10.87332364080161      3.58514160397602
  C   10.53371513464108     12.24739046151498      3.86326550073844
  H   9.88600132902040     12.93990209785166      3.33237530271289
  C   11.49378121168820     12.72208751849525      4.77471802706988
  C   12.26405065953353     11.79136146189553      5.44834572800408
  H   13.00036025788599     12.11788610852507      6.17675224735617
  C   12.16163544766718     10.39591372438607      5.19039575507632
  C   9.39509404260203     10.39621108072567      2.61469121490449
  C   8.12800885364541      9.91916183963328      3.07326408350799
  C   7.19293774393780      9.52205266025509      2.14942836590262
  H   6.22472187411882      9.19377104206263      2.51634859997056
  C   7.44554856677854      9.48700454768093      0.80729845068730
  H   6.69280015993481      9.14737052661533      0.10656938984097
  C   8.70341522952798      9.89309212405981      0.34870413270768
  H   8.92861806845367      9.86260046766491     -0.71237159617796
  C   9.67490755772292     10.36091371121699      1.22912581887032
  C   7.84878498973628      9.89681116094401      4.53950690060621
  H   6.79863050643810      9.68288385449145      4.74122365264374
  H   8.11131654540442     10.84802587355745      5.00720399111736
  H   8.44024155873091      9.12815105242105      5.04449389269950
  C   11.01471513491416     10.83584838842310      0.72558776973829
  H   11.18256227286527     11.88738986688482      0.96979937161498
  H   11.09102903693678     10.71216422441182     -0.35591557704256
  H   11.82637392939201     10.27375615519424      1.19421311084769
  C   13.02792641396157      9.43353444031990      5.91682332959231
  C   14.37183158926615      9.27125643029850      5.59469798419662
  C   15.15347038544585      8.33649577842929      6.25126248206799
  H   16.19600977161101      8.22877555787446      5.97071959235590
  C   14.60450898747278      7.48550622909862      7.20045840400322
  H   15.21596637880617      6.73411060232906      7.68584272908520
  C   13.25751177674356      7.64825073719540      7.55672029992335
  H   12.81119431139427      7.01211957403827      8.31166411341223
  C   12.48289706084587      8.60337293847449      6.92343987470655
  C   14.98451609391366     10.16624447564424      4.55243970323898
  H   14.28739041039244     10.36669241915049      3.73896418358504
  H   15.88284297650665      9.71242454712315      4.13125002591114
  H   15.26725970493418     11.13054066913992      4.98576165409628
  C   11.06653768883341      8.72455120441242      7.32310688236463
  H   10.37975090601809      8.37763760643614      6.54492555947802
  H   10.78733108923227      9.76192503348331      7.52571488302089
  H   10.85895261676983      8.13203251520754      8.21478164238168
  C   11.99333801828633     15.31532327525078      3.34484967551450
  H   12.78551431837105     14.77604536195484      2.81957226965573
  H   12.28190966897279     16.36867205831648      3.39738287155496
  H   11.08820641838417     15.24703325704228      2.73527777357249
  C   13.14717568460009     14.87544903366057      6.18654887518515
  H   12.95571726658923     14.43149633280491      7.16711507733901
  H   13.31489355030329     15.94520835021090      6.33287528495666
  H   14.06761203933321     14.44012027434141      5.78936555198676
  C   10.13735892836796     15.32866327193683      5.74911039378811
  H   9.29209301282990     15.19246993627839      5.06943700824162
  H   10.25935660507886     16.40060313405484      5.92588233090859
  H   9.87630110098543     14.85732755088105      6.69973361069227
  C   11.19656517746603      5.91405475083313      3.37493721828566
  C   12.19151827189943      5.38200310285942      2.52962195055649
  C   12.28044918553864      4.03270557523463      2.30281182726329
  H   13.08656953673431      3.67923702477495      1.66468633375401
  C   11.42343985802027      3.11354387424114      2.89028466553337
  C   10.40604095951218      3.60784289237890      3.67040828404821
  H   9.69108637581928      2.93569540280299      4.13999930411752
  C   10.27661213545412      4.97893216198877      3.94065106453944
  C   13.20521624572376      6.35359466746106      2.00275607660876
  C   14.47092319247115      6.45200080678318      2.64117208467945
  C   15.37318339168949      7.40233085715569      2.21045282998705
  H   16.33618332523267      7.49349855006932      2.70029488082066
  C   15.03554565389706      8.28817707921964      1.15375304279851
  H   15.74951735823227      9.03637491148140      0.83003074498948
  C   13.81385317254446      8.16451415803887      0.53862937460430
  H   13.55743845196232      8.83080459678924     -0.27902713287495
  C   12.91264241057486      7.23690526663195      0.94607721819783
  C   14.84389755746399      5.53272667423906      3.77236505134014
  H   15.01644103988035      4.51518596615462      3.41220928982909
  H   14.05101646858797      5.48603363405847      4.52170903165962
  H   15.75413703632803      5.88494301895286      4.25903877549251
  C   11.56557715605744      7.11899846719248      0.22072021990699
  H   11.39778815670091      6.09818350252137     -0.12733023864877
  H   11.52952448676441      7.79592668953094     -0.63304333152349
  H   10.73314797321001      7.36521141298518      0.88434069570894
  C   9.20841749492314      5.50899049640560      4.81696533764524
  C   8.02137884863359      6.00388291787273      4.24854920631125
  C   6.97836407987855      6.47457223155243      5.06279278207026
  H   6.06317235659873      6.83777828036133      4.61325966458438
  C   7.16715897641533      6.49560793860772      6.43462294591389
  H   6.37851865854490      6.87663074185381      7.07523601123952
  C   8.32925833800108      6.02338101843755      7.00923868581349
  H   8.45035161982876      6.04488942197998      8.08689615036159
  C   9.35934322372020      5.50455428282093      6.22135690725261
  C   7.85204151920568      6.04463081551885      2.72777654469234
  H   6.81146418235745      6.22671870146961      2.46012323535334
  H   8.18355067613736      5.11129384443000      2.26943567803167
  H   8.45323665108417      6.84648879135173      2.29184728147775
  C   10.62083831039848      5.00939762733182      6.85498316599473
  H   10.80191575354193      3.95434357722908      6.63227930342203
  H   10.58652133611937      5.13508077340230      7.93800156751541
  H   11.48862717409808      5.55481238577603      6.47435240932228
  C   13.00467266569202      0.86594612934817      1.52194465146741
  H   12.75429489313679      1.26659710719299      0.53546224742640
  H   13.15446322232279     -0.21134693450350      1.41510813633088
  H   13.95861445670801      1.30279426105991      1.82960546668253
  C   10.05892157932590      0.44188892905887      2.26210632236145
  H   9.25544991011628      0.79448672086290      2.91397939506461
  H   10.11932558545618     -0.64436158625639      2.37757108343296
  H   9.76653744852034      0.66323234367132      1.23236473526489
  C   12.03342029876747      0.62432256512955      4.44952419317538
  H   13.02523484067751      0.92144986113214      4.79945047762913
  H   11.95579959982341     -0.46530437621441      4.50921024977071
  H   11.30334627439175      1.04302100959559      5.14788511493587
87
7 H-atom Optimised Geometry
  Zn  2.76206826539155     16.45547283200012     12.38926020548974
  Cl  6.89779955714617     15.45307522103620     17.25024658056443
  Cl  -1.49888155900932     18.19543174876425      7.83268305992019
  C   4.05535934000225     16.01547829032712     13.77081768502381
  C   4.99818206476243     17.00636522254216     14.10137996890606
  C   5.88172560175942     16.82351434756149     15.16929276186166
  H   6.59183432679792     17.59580145380835     15.43839579830902
  C   5.82746864585765     15.64918619766892     15.88356339186000
  C   4.93132440406236     14.63612041890478     15.57345929614860
  H   4.91156101842572     13.72577852857383     16.15962007879546
  C   4.04369486644194     14.82584580664864     14.51187616108680
  C   5.00415607861174     18.29420482586608     13.34355469074712
  C   4.41643246637980     19.43647695169811     13.91196769341240
  C   4.38498832161148     20.61568595059531     13.17067928757445
  H   3.93178452811686     21.49759708501109     13.60991465402198
  C   4.91182706319794     20.67658005351362     11.89588896189171
  H   4.87040094378178     21.60122039045342     11.33125204630534
  C   5.48414922013281     19.54785717984165     11.33604492571631
  H   5.91296221360352     19.59440587183430     10.34127884134007
  C   5.56038428551526     18.35058779261717     12.05060181595215
  C   3.81289791670805     19.39089175359140     15.28864444032867
  H   3.14085354412646     18.53748358360297     15.40247884342645
  H   3.24313603258358     20.29931476825043     15.48619192986670
  H   4.58236630267440     19.29889090961769     16.05936727240026
  C   6.25720258868592     17.15570496535485     11.45223278082362
  H   7.02692219990724     16.77290472909067     12.12695675233227
  H   6.72371395010910     17.41769569119150     10.50293275787358
  H   5.56510511947360     16.32959199019299     11.27005722603565
  C   3.04147958332590     13.76422742480090     14.17413662156877
  C   3.39078088651073     12.72653373174310     13.29444934252153
  C   2.41516311476859     11.79946904788409     12.92790607174602
  H   2.67904282486872     11.00385746015142     12.23919349470351
  C   1.12657292778691     11.89380353580387     13.41839924191045
  H   0.37140412781556     11.17937159884246     13.11137457549657
  C   0.80451777525987     12.89438430218966     14.31853477021881
  H   -0.19977837214533     12.95367955358965     14.72452154656364
  C   1.75144766552309     13.83912386227115     14.72346236598023
  C   4.78985355000618     12.60001445448261     12.75398040775746
  H   5.11502128940375     13.52383106995830     12.27096087193674
  H   4.85200960447976     11.79041387490557     12.02609372712282
  H   5.50273611329840     12.39486571828044     13.55695480019162
  C   1.39367423581849     14.89941844012892     15.72652566926755
  H   2.05074236917595     14.84223745215534     16.59796406455373
  H   0.36486929138837     14.77985844389232     16.06667528890002
  H   1.50019145286114     15.90730533127902     15.31722091231093
  C   1.47964860508147     16.99624013855180     11.04242369090446
  C   0.35652049624443     17.78062968008248     11.35296182509480
  C   -0.56188048082805     18.14281333567070     10.36957632252118
  H   -1.43689213595253     18.73091250752869     10.61844258929291
  C   -0.34316664912952     17.74142890590741      9.06054156719932
  C   0.75587462818216     16.98530989477524      8.71056024797583
  H   0.90039094193670     16.66458542411855      7.68575864702064
  C   1.65545781786976     16.59817792170000      9.70639840890255
  C   0.09579416294851     18.22836939906033     12.76063121444228
  C   0.45856777400346     19.52530302401008     13.15269813655905
  C   0.15745350720479     19.94473122855963     14.44983148028451
  H   0.43578142586674     20.94675435150963     14.75826029933788
  C   -0.49845452312079     19.10434831411963     15.33120209994948
  H   -0.74470077477822     19.45040092055001     16.32866060968040
  C   -0.85400053515620     17.82509429836466     14.93403035507691
  H   -1.36567805154875     17.16380147245584     15.62459439581804
  C   -0.55452124337063     17.36441799946901     13.64813619726897
  C   1.11332808489815     20.46584931273263     12.18163622008537
  H   1.94454655087459     19.99053910975210     11.65854890536872
  H   1.48901175387693     21.35241467886004     12.69070724260608
  H   0.40132401831557     20.79047540461066     11.41756972125716
  C   -0.94802585662864     15.97829601852043     13.22623677901462
  H   -1.55604965421395     15.98979298197071     12.31891672149712
  H   -1.51540355314005     15.48463761578272     14.01618414407058
  H   -0.07420467769914     15.36003920205104     13.00716600072857
  C   2.79462355056087     15.68690106944944      9.36953494442339
  C   2.67189390770014     14.32668809270371      9.69872217720154
  C   3.75125243601478     13.48199102987356      9.45292196986456
  H   3.66572090262811     12.43073055293472      9.70534545141411
  C   4.91029455916791     13.96292372268905      8.88751269298456
  H   5.74031147648724     13.29047765844079      8.69939908691235
  C   5.01827863310613     15.30073752414497      8.53789030024081
  H   5.92832407206637     15.67617850056574      8.08410241957538
  C   3.95482332671747     16.17941913281820      8.77246090753818
  C   1.40013230083646     13.76715593887203     10.29369373829059
  H   1.28315106839433     14.02698800039341     11.34871280358483
  H   1.39720299106723     12.67941922235334     10.21998368143295
  H   0.52452151075024     14.15773338347126      9.77138666845410
  C   4.07843180801741     17.63253283733339      8.39913753965225
  H   3.34968303374159     17.90951991294463      7.63372262006465
  H   5.07567017724448     17.84936723756688      8.01410186065769
  H   3.89031386675874     18.27737518021278      9.26050863498567
87
8 H-atom Optimised Geometry
  Cd  6.72145794809101      6.48628954407552      5.29051722151252
  Cl  2.78073163772645      8.47480988454546      0.32481692052954
  Cl  10.96897049146999      5.15560865349236     10.19832559797777
  C   5.50108244975050      7.17888719663411      3.70695274688328
  C   6.01552423062151      7.86606177622577      2.60464369355341
  C   5.17220671352447      8.25999554173316      1.55694026005634
  H   5.56934917640804      8.77942045879304      0.69357106503397
  C   3.82263833855268      7.98610652211946      1.64635777761244
  C   3.27211843688010      7.34166031658585      2.74456482712329
  H   2.20806045094284      7.14213371649182      2.77992394207154
  C   4.11797256461363      6.92487391106637      3.76935946726604
  C   7.46982421561309      8.21007686404189      2.53591078262022
  C   8.39971361617813      7.24337664953258      2.14305018776193
  C   9.75373323033132      7.60901735773811      2.07186393758913
  H   10.48389642079131      6.87218235126394      1.75549167809105
  C   10.15310594525323      8.89762196639453      2.38434375431667
  H   11.20190431067627      9.16586051357240      2.31609883337207
  C   9.23007127372622      9.83875303418102      2.77366540508198
  H   9.54753557967270     10.84887243827910      3.00877594957451
  C   7.87456817687116      9.51430197096600      2.85423979997794
  C   7.97807171373182      5.84931973903993      1.77201492508945
  H   7.78086850354618      5.23793498840747      2.65760712168089
  H   8.76563080104510      5.35133901376323      1.20494990265215
  H   7.06243230849626      5.84809785777240      1.17890217595699
  C   6.87400188166665     10.56315585032119      3.25631618244365
  H   6.29584933366212     10.91232448250361      2.39612762726761
  H   7.37586560036928     11.42500478790980      3.69682932395205
  H   6.15811068801246     10.17139124900015      3.98144255770061
  C   3.58728117285587      6.18819115788376      4.96928304897666
  C   2.91884763780800      6.89587256132598      5.98565052075138
  C   2.50623639738666      6.23024665893158      7.14085000424978
  H   2.00068572642622      6.79148179069282      7.91825943008254
  C   2.76046177980744      4.88564370575185      7.29654382280115
  H   2.44426615082386      4.37082919496268      8.19710214289339
  C   3.39697424718798      4.19163011771947      6.30328649637332
  H   3.57632363539627      3.12715135965889      6.41727535068591
  C   3.81664762832349      4.81662083351802      5.09622050926666
  C   2.66207047683215      8.36658717091417      5.85936222338587
  H   3.59636565226790      8.91774512325107      5.72364367424861
  H   2.16754817623670      8.74789394410229      6.75366070572889
  H   2.03268730694635      8.60017563884959      4.99768845300812
  C   4.46480115850252      4.02260503348912      4.00848583815649
  H   4.21481914877371      4.42248468400116      3.02544972481120
  H   4.14468008702715      2.98054554178483      4.05748624879100
  H   5.55682577927834      4.01839964267724      4.09156509373265
  C   7.97439826054190      5.88193898523561      6.89088098658151
  C   8.22523595901754      6.85947857335687      7.86088727339326
  C   9.14135447937019      6.63341294126714      8.88496589795826
  H   9.35493939228674      7.39616654825676      9.62375716980085
  C   9.79168910587124      5.41535431907369      8.93407911224234
  C   9.55089877644805      4.41950462700258      8.00726766510255
  H   10.08292426583813      3.47817421345354      8.07429619930240
  C   8.64342019725737      4.65278908278703      6.97482599701611
  C   7.53969001088209      8.18226759369358      7.72125196697179
  C   6.24200793961311      8.35568123637898      8.21603623252602
  C   5.60616913554002      9.57944121967700      7.95968796496201
  H   4.60365858715303      9.73370149941404      8.34478841178839
  C   6.22529281945767     10.58236715493492      7.24060312463940
  H   5.69697602677802     11.51033269329953      7.05083001969813
  C   7.48527958791415     10.39333454965810      6.75900247926493
  H   7.98272136922594     11.17182623567044      6.19149622649016
  C   8.16415956780872      9.20861699377731      7.00143636959897
  C   5.54808146396750      7.25946223540241      8.97806165867585
  H   5.16203225687636      6.49182059961936      8.30189702721415
  H   4.70188408075132      7.65993537689248      9.53789915945998
  H   6.22761577804342      6.76304497764485      9.67201507508995
  C   9.56354058374136      9.03132287192396      6.48651901461465
  H   10.25866742950031      8.78495260424541      7.29139983679779
  H   9.91016292641091      9.93834889108263      5.99120911170881
  H   9.62325087128368      8.21277197452461      5.76204531501927
  C   8.41292260441301      3.63107190444824      5.90816298163524
  C   9.15486007758194      3.71007284305729      4.72054122472219
  C   8.84937190143458      2.81346884926477      3.69060926236107
  H   9.40806356441150      2.88140057526377      2.76257067297087
  C   7.86050318878708      1.87007506291332      3.82904880272783
  H   7.63284936495188      1.19696590601889      3.00992695781651
  C   7.16307952846546      1.77001462532252      5.02039553554293
  H   6.39400042038883      1.01495196561641      5.14040957582995
  C   7.42830365828188      2.64651199091318      6.06653692178372
  C   10.24354835435016      4.73409723083920      4.56030577465817
  H   9.83422137656436      5.73821198078865      4.41240968218975
  H   10.86665553908836      4.50189258822046      3.69504182753349
  H   10.87973764547459      4.77829932656149      5.44526751446255
  C   6.64974306535991      2.52737162670997      7.36137362210723
  H   7.31125231347733      2.26250258661766      8.18987348817250
  H   5.87798917960245      1.76170617703082      7.27847813885449
  H   6.17413914568264      3.47412696617577      7.62685676802133
87
9 H-atom Optimised Geometry
  Hg  0.88291676209236      6.50474994628607     12.57147426399100
  Cl  4.77682176833800      8.52661134549435     17.50018735468704
  Cl  -3.30828764527430      5.10455491538758      7.69511329231226
  C   2.09331142558757      7.18331706547853     14.12805815738868
  C   1.56117950050210      7.88970775631803     15.21543243568667
  C   2.39516219945529      8.28227076775166     16.25566452921161
  H   1.99238341406615      8.81445171036600     17.10932895984446
  C   3.74444538610579      8.01874271720274     16.18330048770109
  C   4.30631290743189      7.35969843396957     15.09966273275061
  H   5.37170121604882      7.16628644452360     15.07317965383466
  C   3.47219171870784      6.92604145929163     14.06670588841189
  C   0.11170449953467      8.24267730678556     15.27366392024474
  C   -0.82364411718560      7.29557489442184     15.72143058303231
  C   -2.16563322915730      7.68511116627972     15.80060109120401
  H   -2.89398681100549      6.96588088729495     16.16041547157560
  C   -2.56079751420683      8.93760759800116     15.43854298357722
  H   -3.60593426529686      9.21789937201306     15.51707617005393
  C   -1.64751776822172      9.85145242791778     14.98490621571733
  H   -1.96559647126631     10.85041083736247     14.70736325294911
  C   -0.29542840745158      9.52257714373826     14.89508481475996
  C   -0.39506926561925      5.92174088876997     16.12254406683913
  H   -0.15729975155964      5.30619740783575     15.25021086126464
  H   -1.19113688705133      5.41483968718995     16.66990776808359
  H   0.50018432338143      5.94076668231897     16.74651403445036
  C   0.70373747742239     10.54011814797932     14.43432880223483
  H   1.42752722248263     10.77210131107990     15.21818528467177
  H   0.20749834799018     11.46637939316933     14.14512477733549
  H   1.27324672093430     10.17296299905001     13.57732746775069
  C   4.02037874171031      6.18662027607669     12.87989595623577
  C   4.68010984202589      6.88158003592004     11.85900219315879
  C   5.11660632123371      6.18735081131325     10.72918310890194
  H   5.61875012570334      6.74230352951474      9.94433579150456
  C   4.89910367241677      4.85686859607409     10.60427357549203
  H   5.24135495963153      4.33412125583065      9.71669101048599
  C   4.27707164926281      4.16387669576769     11.58602175323372
  H   4.12497525817459      3.09347205634911     11.49143056059537
  C   3.82366226214022      4.80525029981364     12.78162980495641
  C   4.90356080232028      8.34708681231696     11.95373063067500
  H   3.95921919386859      8.88470990867948     12.07420649990589
  H   5.39433043037936      8.72393920301769     11.05522193373541
  H   5.52397738977331      8.61366889351247     12.81289341320384
  C   3.17609525907071      4.02807412805913     13.88251101046602
  H   3.44988193429978      4.42772359784750     14.85966097819218
  H   3.47432140146434      2.97947467534237     13.83494911181069
  H   2.08364862322285      4.05100970346279     13.81527939623089
  C   -0.33855057134708      5.91209548003263     10.98772081525466
  C   -0.57937370661286      6.87132093195542      9.99999094042522
  C   -1.48974455074706      6.60770727624975      8.97959496800775
  H   -1.69746498726201      7.34758509182771      8.21649987697793
  C   -2.13657282334919      5.39268602347875      8.96168019057973
  C   -1.90557422462707      4.42174208053657      9.90014882398072
  H   -2.43132837607921      3.47630996187273      9.85319364670268
  C   -0.99530715071175      4.67948283651822     10.92765645406999
  C   0.11047058517696      8.19392909205004     10.08194740140562
  C   1.39568220320607      8.35636655536317      9.57799701473790
  C   2.00047633477800      9.60067147065330      9.77200965749153
  H   3.00157586883907      9.73835110767796      9.37235503736381
  C   1.39835790673323     10.63362942146392     10.42544825387930
  H   1.91902300515247     11.57561115151229     10.55422437732718
  C   0.15014129733791     10.44966655325714     10.92047784493051
  H   -0.35761805507714     11.25011482334020     11.44812969736556
  C   -0.52189708712354      9.24645308092665     10.74786116586506
  C   2.08778161025697      7.20796632506369      8.88533511144919
  H   2.40416908198000      6.45290982338520      9.60914494317201
  H   2.97728098993289      7.55351184645093      8.35716172265765
  H   1.42333424208674      6.71591976887654      8.17387644795052
  C   -1.90955407686190      9.08010250208611     11.28387903533407
  H   -2.61112018181638      8.78710742776599     10.50023755768867
  H   -2.26287791351358     10.00593390957721     11.73763507808020
  H   -1.95210458661638      8.29779424970656     12.04835481612282
  C   -0.75524182886007      3.66543578031587     11.99770432689749
  C   -1.49892706950409      3.74527453367217     13.18969001740938
  C   -1.20420547131877      2.84473084140842     14.20640136529015
  H   -1.75990488884636      2.90903992169351     15.13643197380131
  C   -0.22582540728629      1.90152294613850     14.05963129414295
  H   -0.00618944296642      1.22461770850396     14.87863673991606
  C   0.47790415486620      1.79428982939921     12.88188404581341
  H   1.24356772583929      1.03586297429525     12.76511564352125
  C   0.21810874463175      2.67527339975645     11.83669087647020
  C   -2.58455597388699      4.78437462242603     13.34011718019668
  H   -2.17410314296428      5.79694452103785     13.36969224532975
  H   -3.14458928483243      4.62522503296143     14.26285653516808
  H   -3.28228504083978      4.74491644594202     12.50144817376372
  C   1.00829073966657      2.56024296869042     10.55752238319061
  H   0.35714365564498      2.31687349281977      9.71405311463938
  H   1.76808138267159      1.78268332679099     10.63984679586663
  H   1.50370769076632      3.50210467034339     10.31031935941350
93
10 H-atom Optimised Geometry
  Zn  0.54520114146285      8.86161031522914     14.60420216316419
  F   0.11952833604824     13.18404058755374     19.94845707742785
  F   2.51216483089778      3.69763325449957     10.59003783443969
  F   -1.58641688214565     13.79027029443182     18.83165092769224
  F   0.30056651429034     14.59748929978830     18.35451408803635
  F   1.14349484081286      4.59217093292361      9.29456034264212
  C   0.37308157618733     10.31985516194214     15.88069498185185
  C   0.69937525418334      7.37668645464271     13.35037151962254
  F   0.51180780194987      3.14545557716419     10.72317655288168
  C   1.01368899392628     10.29881147911802     17.13337336213540
  C   1.81431896713336      7.34647302075731     12.49670540348396
  C   -0.45897110641498     11.40835429644587     15.57526092707129
  C   1.99340471241402      9.23254058521995     17.48899773306429
  C   -0.23605442872507      6.33694804824488     13.26104653306469
  C   1.06287442995348      5.28668702247376     11.52556319643414
  C   -0.68052932882647     12.41947775547931     16.50020533562148
  H   -1.32731337240013     13.25379226902414     16.25286455355746
  C   2.81687230175478      8.44808911330240     12.57188210027532
  C   1.55580702254982      8.01785163241894     18.02707927395779
  C   -0.06327435737643     12.35862143898046     17.74577776746167
  C   1.99504666369228      6.30813216127678     11.59341724428572
  H   2.86576146327311      6.29382625517922     10.94725661759265
  C   -0.05306622573078      5.29381419266159     12.34945277263639
  H   -0.77922268504033      4.49123805753750     12.29030479758665
  C   -1.44707383211737      6.35503453051688     14.13416461112119
  C   0.78267343756981     11.31135105148035     18.06297791531374
  H   1.27314276979381     11.28117726062471     19.02800689434673
  C   3.36612282068481      9.49343340265576     17.32464205206903
  C   -1.43108192549080      5.71461368024116     15.37930544757883
  C   1.28297050803315      4.18852113065804     10.53334544096898
  C   -0.29137727192536     13.46674710164147     18.72200978398245
  C   -2.58653592431910      5.77719580714829     16.17651483469416
  H   -2.58542437751505      5.28397741416992     17.14238932236510
  C   -2.59814851105806      7.01788075082525     13.68154465452102
  C   -1.08642828473243     11.49522817876269     14.21450552422914
  C   3.83822673432078     10.79649612948189     16.73315884806313
  H   3.54124216062710     10.88891891053431     15.68567765943208
  H   4.92431093199589     10.87505712071805     16.79710755695422
  H   3.40515953371336     11.64726742984399     17.26304283716535
  C   2.72957338967326      9.52581834220650     11.67972895032931
  C   3.82151085900856      8.37810406925937     13.54970104590238
  C   -3.70792391382117      6.43986430097465     15.73927574407463
  H   -4.59250405323191      6.47186375015812     16.36568623880290
  C   -3.71982416839514      7.04562496861578     14.50261477041222
  H   -4.61132567295522      7.55638977743025     14.15615192203733
  C   3.85075033469342      7.31552187762435     18.24029442768538
  H   4.57775103962250      6.57108484114457     18.54479015321431
  C   -2.63418025640295      7.66778463076591     12.32667858944617
  H   -1.92426799422221      8.49466760350773     12.25197318502045
  H   -3.62950368573569      8.05674387788858     12.11360062421282
  H   -2.36950229148740      6.95278480476392     11.54425252494569
  C   0.08894119103442      7.76914132210342     18.27204493817628
  H   -0.36397734954071      8.60494216262323     18.80834900057702
  H   -0.05963385954100      6.86100768877288     18.85698337244459
  H   -0.47041726384517      7.65812230777433     17.33877102638446
  C   2.50731857733279      7.05856006812924     18.38581570452756
  H   2.17324993760178      6.11818407492598     18.80949739345263
  C   4.27873725623440      8.51811069821838     17.72123843896076
  H   5.33994379576115      8.71613698899230     17.61297195541309
  C   3.91688847276797      7.20508637548766     14.49018033916003
  H   3.05852663577853      7.15753519622037     15.16639909362220
  H   4.81394215732644      7.27626192890328     15.10354944918475
  H   3.93751769739868      6.26299028133893     13.93758333034295
  C   -0.21473503820627      4.97891017895543     15.84806037826848
  H   0.10519945777287      4.22743227922054     15.12310431214817
  H   -0.40646117323134      4.47797231148589     16.79786786676112
  H   0.63261941484806      5.65610312414106     15.98775159827011
  C   3.66588743716491     10.56090909229113     11.81116377041877
  H   3.61136766478154     11.40879955179841     11.13721387996455
  C   -2.40493329494373     11.08565449637158     14.01229418563702
  C   4.65221668332038     10.50478698499772     12.78028890852810
  H   5.36838920974679     11.31449257278548     12.86460764437219
  C   -3.23779361517526     10.60178843844381     15.15974481915353
  H   -2.81115594045469      9.70533732343923     15.61594490918593
  H   -4.24908576934888     10.36390684619722     14.83086228919010
  H   -3.30028819572415     11.35561709191484     15.94687765493382
  C   4.73375848299487      9.42992670243209     13.62911823948153
  H   5.51448675072154      9.39042821595572     14.38091028112077
  C   1.66299750349120      9.57575408234599     10.61950981739875
  H   1.64300135541179      8.65607168648854     10.03208081648457
  H   1.83314332300486     10.41269341376443      9.94096060855170
  H   0.66978889139405      9.69281268889229     11.06156410319474
  C   -0.32274942764348     12.01242327809006     13.16346558511424
  C   1.05592016529960     12.51939725661182     13.38475700245685
  H   1.09883183733158     13.21729337900329     14.22330779469389
  H   1.43138101057493     13.02343935222701     12.49326075686245
  H   1.75124571133928     11.70816633828060     13.61621999240367
  C   -2.93121526179444     11.16789570118282     12.71832491204248
  H   -3.95736082630648     10.85278826083611     12.55968494463712
  C   -0.92546459464279     12.05055448015199     11.88750617366457
  H   -0.34507290019031     12.45122831498607     11.06215798807601
  C   -2.19437279591868     11.63619612621763     11.68669704098707
  H   -2.62814113412350     11.68950638706325     10.69361101887519
93
11 H-atom Optimised Geometry
  Cd  7.24120785889612      9.02775427240251      5.64271975838315
  F   9.33748112675410      3.99553240869138      1.25063537103580
  F   7.62096374840489      4.62710962065610      0.15081777625034
  F   7.43414339723949      3.20607424771817      1.73012980634108
  C   7.06734607907425     10.63139176355157      7.02035556022629
  C   7.42361798041135      7.44806060927791      4.24245177659788
  C   5.93659609604143     10.65183629487318      7.84829658435061
  C   8.27598678330970      6.37552061169619      4.52620984773748
  C   5.75088773839040     11.67610940781555      8.77034654334189
  H   4.87066351755642     11.68934047843493      9.40331733953494
  C   8.00961728047168     11.65354320779743      7.13592781004200
  C   6.75236288780000      7.47512626923901      3.01760897008775
  C   8.49056452343747      5.37283265980557      3.59142651202495
  H   9.15543316133508      4.54534715422674      3.81317241883894
  C   6.97005908317581      6.47244807789506      2.07210202546055
  H   6.45536791999785      6.50082129561015      1.11949809227755
  C   7.82171768652181     12.67960988443306      8.06364494972653
  H   8.55234317052153     13.47582965917164      8.15106073122528
  C   7.83803607898614      5.43748326091368      2.36519980406579
  C   9.22355484298850     11.61439010566875      6.27555641744231
  C   6.69704837786254     12.67921110674802      8.87092607880811
  C   10.37376295454257     12.14320133801144      4.22442472145225
  H   10.39325468908701     12.63078566526738      3.25617096465004
  C   9.23209924509226     12.24354407773134      5.02414331989123
  C   4.94204977254405      9.53547124835717      7.72192311108341
  C   10.34897974817316     10.89928921499809      6.72524927496798
  C   5.75386952844406      8.54793624421656      2.71329380357879
  C   5.06583477027263      8.41210457839615      8.55175674497153
  C   8.94285961034928      6.32152252412983      5.86915734848067
  C   3.92450339421485      6.96511096584128      3.45926391817844
  H   4.36910813202444      6.12838331968114      2.91740237438961
  H   2.83933221332854      6.88111391153171      3.38325459589074
  H   4.21220682364185      6.85428900312059      4.50835497864218
  C   4.39268800432955      8.28574419330313      2.90424977793108
  C   3.86223590482928     10.80979840053606      5.81216618686434
  H   3.81398605492012     11.72935625218677      6.39954577020573
  H   2.97591754541091     10.73947100119356      5.18305697612328
  H   4.73133770862782     10.89839977409752      5.15337770122172
  C   6.18429348343080      9.79657041827641      2.21930628147466
  C   3.97448266723382      9.60002259740713      6.71088547865684
  C   7.64536625979750     10.06597306663545      1.97409585831655
  H   8.20135598881293     10.19255233989858      2.90891455657831
  H   7.78041454594185     10.97511637256055      1.38718136411028
  H   8.11431202854320      9.23502724182881      1.44447283272225
  C   11.48226248167627     11.43170756604311      4.67210743450452
  H   12.36367996130161     11.36486730040143      4.04347305193079
  C   6.10080410083425      8.35103743527976      9.63538352897240
  H   7.10195602529877      8.54276674959009      9.24103084778840
  H   6.10155916126612      7.37249401397976     10.11681634238618
  H   5.91288222869557      9.10675813189964     10.40291885970118
  C   4.18491499749962      7.34613958645580      8.34669480182407
  H   4.26519234984864      6.46556759726889      8.97510500185647
  C   8.03076274802867     13.01087787448547      4.54218520677032
  H   7.17779526762322     12.34552263393930      4.37781785577457
  H   8.25003154387941     13.52079083394029      3.60335832845155
  H   7.70862664080487     13.75498558837037      5.27345390946456
  C   10.35226262831595     10.23943405147376      8.08180838046416
  H   10.05349233096262     10.94417344471567      8.86053421665290
  H   11.34611725301886      9.86040538735227      8.32003413910668
  H   9.65336076579133      9.39975933451853      8.12378815003341
  C   3.46805956517057      9.28120734240735      2.57411933132439
  H   2.40990959893762      9.07755112207810      2.70264823551939
  C   11.46780232941133     10.82596692640883      5.89927622673134
  H   12.33904092226179     10.28095391308220      6.24691717243868
  C   6.47848760685757     13.76095966252597      9.87801654052735
  C   3.11685741498384      8.51601840534194      6.54220097410057
  H   2.36546967995756      8.55080469481904      5.76118987805398
  C   8.04584690695627      4.33953510980678      1.37266046879139
  C   5.22690282724097     10.76321676845162      1.93568504128710
  H   5.54748580387026     11.72421060139466      1.54763672981915
  C   10.25866555822147      6.80458082913386      6.02073857960004
  C   3.88441468419288     10.49745638181254      2.09385725300857
  H   3.15336023278783     11.25709762258784      1.83918041013032
  C   8.24067073702182      5.83136775573218      6.96128549840024
  C   3.22587103798489      7.40347434412898      7.35202855261266
  H   2.55436310544282      6.56448711842343      7.20404169927789
  C   8.88827944866710      5.86560124270832      8.22727436440857
  H   8.34431587529723      5.48113566508317      9.08480649779492
  C   11.03837813953963      7.30018328002566      4.85170945952523
  H   11.22760956485718      6.49930965859689      4.13261136183442
  H   11.99742493671746      7.71152681755210      5.16453285895963
  H   10.49493790340015      8.07959020731871      4.31139744168878
  C   10.82796407344949      6.80285577782849      7.30493203993492
  H   11.83917470102709      7.17961238981463      7.41789488379830
  C   6.85473773876230      5.26922391185760      6.78942349937576
  H   6.13815792363300      6.05091878133049      6.52456875995778
  H   6.50930403633677      4.80288564266030      7.71323992763439
  H   6.82523435937857      4.52618498149304      5.99007158808191
  C   10.14333853337624      6.34689090442889      8.37686201131483
  H   10.60196305974850      6.36008425264776      9.36045320026243
  F   5.22546759396726     14.17705120704706      9.85891061383905
  F   6.75817966081074     13.46086192193720     11.09931310880403
  F   7.14373854211704     14.90857208398698      9.54925962129869
93
12 H-atom Optimised Geometry
  Hg  7.25210116252167      8.99501253819651      5.62418646477266
  F   7.47942329967833      3.18393729538166      1.76536220259868
  F   9.38651762621306      3.96192242659924      1.30799877206046
  F   7.68780257259597      4.59819673685928      0.18602365824924
  C   7.03823178906846     10.58816393686431      6.97688874221560
  C   5.91593571268475     10.60500020279207      7.79894287900185
  C   5.73502806003785     11.64320601876606      8.69615552612151
  H   4.85459324062993     11.67013627034687      9.32818778626384
  C   6.67019197395266     12.65024053199253      8.77352435160896
  C   7.80751149041379     12.64234637043992      7.97590178351293
  H   8.53493823797286     13.44205935182469      8.05140989109803
  C   7.99346038141211     11.59878003730167      7.06455274549464
  C   4.92126017146324      9.49226600463751      7.70534781734478
  C   5.03817967865067      8.38093301569724      8.55833236887468
  C   4.14874102756582      7.31845356256656      8.39410300085216
  H   4.23652407617431      6.45215319469018      9.04088948875568
  C   3.16903551103138      7.36548945836365      7.41927655734847
  H   2.48587761634322      6.53168064443254      7.30015578643136
  C   3.05054727076843      8.46783815870761      6.59858487406024
  H   2.27996063893332      8.49763184186951      5.83593736881829
  C   3.92144757673280      9.54826012754222      6.72043858102139
  C   6.10871720368681      8.32669982584095      9.60984773890354
  H   7.09921201377273      8.21169993503129      9.15836301703939
  H   5.94663376352295      7.48483737605774     10.28456143386085
  H   6.13659631344899      9.24242873138200     10.20317435774801
  C   3.81306896736777     10.73310594233183      5.79282022487550
  H   3.77229804994990     11.66882039182657      6.35518967545435
  H   2.92404060565541     10.65473887844902      5.16837231909912
  H   4.68083689135745     10.79595418342795      5.12966629601962
  C   9.21902177629764     11.55334826971703      6.20631943442697
  C   9.22982938856281     12.18675678930152      4.94916811768784
  C   10.36446588103329     12.09286802443063      4.15954989814688
  H   10.38388395297241     12.57686118209506      3.18911354188134
  C   11.47437517840578     11.39424283557213      4.60894034705390
  H   12.35942171561871     11.33214231940910      3.98518595951974
  C   11.46395665037714     10.78413414201545      5.85197986815097
  H   12.33917172277251     10.24668802925341      6.19992685761057
  C   10.33704462882441     10.85113293090115      6.66781838336574
  C   8.00313109555535     12.93553133844768      4.46148520760578
  H   7.16234106690936     12.25183168208489      4.31425269479403
  H   8.21070729617767     13.43216691879101      3.51290288841829
  H   7.67860424789556     13.68654632904888      5.18396286566035
  C   10.33893187892329     10.18539771044392      8.02789658878518
  H   9.98439030232025     10.87163340849527      8.79904886030911
  H   11.34599288736200      9.85901205329722      8.28711962540387
  H   9.68580328317607      9.30951650186764      8.04782042687396
  C   6.44277505296104     13.74925766004806      9.76769614054465
  C   7.45398588096324      7.41620025078571      4.25777130895621
  C   8.30627366497363      6.35752600798101      4.56903339141837
  C   8.52317352877943      5.34982202206343      3.62944517419433
  H   9.18802459498676      4.52402180479585      3.85732658594075
  C   7.87666937300750      5.40973147004137      2.39414937712282
  C   7.01792489357321      6.44152458269061      2.09235427082164
  H   6.50939430187986      6.47056016522257      1.13654289669062
  C   6.79483160603377      7.45997270131892      3.03397154910853
  C   8.97435078269032      6.29753230981031      5.91535608463535
  C   8.25816682386637      5.80911721019401      7.00318651279527
  C   8.89920450365738      5.83337839725429      8.26681500710413
  H   8.35214842495623      5.44706660669926      9.12166928654654
  C   10.17408322766167      6.29051161855141      8.41835862299818
  H   10.63590135192344      6.28875500040124      9.39987074360061
  C   10.84965695507472      6.74127732740982      7.34867273097671
  H   11.86944891404715      7.09754155841315      7.46006236507431
  C   10.29331987547232      6.75647212644640      6.06689188816706
  C   6.88277453699479      5.28031409748124      6.82535951969500
  H   6.14601133948070      6.09000751344156      6.77755134475907
  H   6.59860654647747      4.64122175269327      7.66387249550328
  H   6.78425254954948      4.70574336621911      5.90407885127018
  C   11.08421064346021      7.25035457381516      4.89830184871199
  H   11.13562527105434      6.49966476354671      4.10683091030546
  H   12.10006589547762      7.50717446777931      5.19694442484483
  H   10.62648243894054      8.13956971338081      4.45621423622637
  C   5.79724290674241      8.52397832122382      2.71204231476510
  C   6.23000550133452      9.74988435284099      2.18608490716672
  C   5.25138102981333     10.71534633107159      1.89233253693306
  H   5.57641201090359     11.66761449291888      1.48520045093376
  C   3.92900144139438     10.46394826925289      2.05387324515719
  H   3.19604720319097     11.21802185495365      1.78874692432808
  C   3.50011104747855      9.24163229918102      2.57175788403374
  H   2.44279427520244      9.04574390666507      2.71134894150958
  C   4.43229137994089      8.25999177997797      2.91395565231829
  C   7.67311446295099     10.02289232872796      1.93975223937826
  H   8.23216731814027     10.14705318597832      2.87285154297860
  H   7.80706195967533     10.93316675435108      1.35394518236644
  H   8.14702126806678      9.19712009932411      1.40505403520066
  C   3.97125571546256      6.95338991380078      3.52665763358832
  H   4.40559647395221      6.09903939942661      3.00378258206282
  H   2.88512472315109      6.87062588176729      3.47316230562198
  H   4.28006276135459      6.88113067696598      4.57284598205379
  C   8.11529477451104      4.29995861989628      1.41409757780206
  F   6.83063441370448     13.48864972032587     10.96653767635499
  F   5.13264917716188     14.14288138391575      9.79249426484756
  F   7.10670830113358     14.90523290355836      9.42130427738632
87
R = H, M = Zn, H-atom Optimised Geometry
  Zn  5.14344080364334     10.09892157112805     17.25977963512110
  C   6.07723187739272     11.80901925447319     17.21606729894820
  C   6.35107684781046     12.35017885138966     15.95026519674153
  C   7.07131266040821     13.54605691579696     15.83976098284938
  H   7.28835726528312     13.95007110194240     14.85606679907179
  C   7.51773513611457     14.19979575559575     16.97134636198368
  H   8.07497901708526     15.12535752599573     16.88463219344444
  C   7.22724503009490     13.68049107595164     18.22844735662202
  H   7.56861428671867     14.19816991903714     19.11950107217274
  C   6.52674250341992     12.48769218372590     18.36019927441255
  C   5.88715257038218     11.61867561516489     14.71706740153714
  C   4.59992410438437     11.87918342909374     14.21907725176825
  C   4.15766925955478     11.12027700183100     13.13215258756096
  H   3.16158214560144     11.29378105584266     12.73969650374143
  C   4.98177755226341     10.19341640959271     12.54623459568491
  H   4.62589615419902      9.62255292827343     11.69541533423203
  C   6.25443301134803      9.96307957436827     13.03835553445640
  H   6.89494067595301      9.22353408913684     12.57194827684548
  C   6.71334234843404     10.67203032492174     14.14014976729306
  C   3.70602340828809     12.92035963018195     14.82828129745389
  H   3.64034961237105     12.81733822337644     15.91331411919965
  H   2.69973689811917     12.84511131982710     14.41673296226728
  H   4.08778859127907     13.92505398890015     14.62302608695183
  C   8.10140639132398     10.42708938320881     14.67699565150022
  H   8.74551426169963     11.28851118059728     14.47675555039148
  H   8.54741333951013      9.55096490802001     14.21048190607633
  H   8.10089120254893     10.27642047213550     15.75833519336940
  C   6.24130515285408     11.95143792365512     19.73924416005586
  C   7.06920048901762     10.94684488270079     20.26967865344106
  C   6.78176752581443     10.46699265747992     21.55683326246911
  H   7.40880175839048      9.69172878079729     21.98428558428590
  C   5.75175968954559     11.01058550595473     22.28376392709406
  H   5.54743952436265     10.63414715318988     23.28094961131832
  C   4.97066564747947     11.99540963532316     21.76706733468403
  H   4.15898836473260     12.41121525136741     22.35553530947966
  C   5.19566519208055     12.48142604257959     20.49482181163174
  C   8.26359178192702     10.43154501009065     19.50091898725156
  H   7.96966775923092      9.82379042693440     18.64237771314206
  H   8.89595321677112      9.81634312399138     20.14200439402035
  H   8.85581731974679     11.25886538713268     19.10384917366324
  C   4.30017149418471     13.58389595142265     19.90839304099365
  H   3.73385199265020     13.19525352462365     19.05943875550526
  H   4.89263638453710     14.42349290494378     19.54285720873363
  H   3.59799171942385     13.94517839295254     20.66046580862162
  C   4.17674371816256      8.41351731394380     17.32004690762753
  C   4.81945089409744      7.15977386274927     17.20475966481171
  C   4.09403114563434      5.96600934337468     17.30122340668995
  H   4.60756508355345      5.01550452475730     17.20871252310353
  C   2.73108821086229      6.01554182203526     17.53167363367950
  H   2.16677925883461      5.09383742267715     17.62582638412167
  C   2.08424510786270      7.22246690829164     17.64995618213928
  H   1.01492137261269      7.25354376823359     17.83191685555045
  C   2.79720248714272      8.43917360118446     17.52764048766792
  C   6.28230275099911      7.10520021557221     16.93636712997487
  C   7.20139762002532      7.21230161838149     17.99136865931985
  C   8.56957040927922      7.22010676858784     17.71178017446055
  H   9.27872045424722      7.30122776756075     18.52800241721789
  C   9.01862725722297      7.09056610817584     16.40831017776953
  H   10.08448526887459      7.08386995384191     16.20571404763394
  C   8.12553060670078      6.93764619813130     15.37943100383376
  H   8.48126697958686      6.80427681022793     14.36293466251663
  C   6.75947700889889      6.94762305533132     15.62069443802468
  C   6.72936502188963      7.23126010376369     19.41713232348414
  H   5.99908069309078      6.44037978846681     19.59885699941341
  H   6.23711069207459      8.17224350783452     19.68075666507633
  H   7.56785183399945      7.09502308037504     20.10113883411998
  C   5.78021214526314      6.75123072543482     14.48645737061834
  H   5.14049539840335      7.62818435487115     14.36172181304027
  H   5.12344957632781      5.89946516665070     14.67128628097566
  H   6.31242136596848      6.58310836255528     13.54946489685306
  C   2.07852688668385      9.75111643301715     17.64391264691678
  C   1.46909065752904     10.31636073130781     16.50741998410914
  C   0.84509722367434     11.55343467752600     16.63766427703452
  H   0.37195946333839     11.99631129919699     15.76674316831898
  C   0.79941313200207     12.21602569786590     17.84911777078489
  H   0.29645698355982     13.17251341216052     17.92907918169954
  C   1.42449199871610     11.66649021439728     18.94792177716367
  H   1.40073053340487     12.18301950645587     19.90178791769426
  C   2.06402012927720     10.43970846049658     18.86420820281938
  C   1.50872770371791      9.60415614945260     15.17135567206845
  H   2.52125789555834      9.28168107481050     14.92178386266202
  H   1.14571858890705     10.26205801560919     14.38073632928991
  H   0.88337021990391      8.70811732067171     15.18427507770515
  C   2.74515013684244      9.83895057749267     20.07651247216428
  H   2.48482779909562      8.78493001179111     20.19044009684857
  H   2.45076424698345     10.37360895749060     20.97983945383997
  H   3.83484507120985      9.89622306259912     20.00498724106761
87
R = H, M = Cd, H-atom Optimised Geometry
  Cd  5.34879479588144      0.29599388108135     14.63876765572396
  C   4.32451530834272     -1.55336207217088     14.68349336021876
  C   3.87483779125181     -2.21859381613858     13.53689942987463
  C   3.17756278440450     -3.42179630444874     13.65174866010538
  H   2.84861836216347     -3.93399776092567     12.75298405754461
  C   2.86375576025203     -3.94302872532311     14.90632593364147
  H   2.30604930732158     -4.86801347010051     14.98891086368286
  C   3.31451133663256     -3.28827850940443     16.04171850672369
  H   3.09098921408695     -3.69652359342302     17.02263776990694
  C   4.03385508598776     -2.10189559432440     15.94362472076433
  C   4.20028433218891     -1.64976657985104     12.15015727366209
  C   5.29868398742193     -2.15316617274676     11.43508168077805
  C   5.55889706408968     -1.62042944340064     10.17301857541594
  H   6.39866731830514     -1.99580714994679      9.59821838190041
  C   4.76484911911818     -0.62319908372896      9.66480920857102
  H   4.99914595461461     -0.21791912653136      8.68519497871252
  C   3.70535813270358     -0.12495152786996     10.35724674502127
  H   3.08018826131788      0.65465872754517      9.93612091607127
  C   3.38839177207069     -0.65357794685277     11.62732999273243
  C   6.20619494113110     -3.21454352095536     12.03301459037437
  H   6.80197915394122     -2.78412419043622     12.84216575285525
  H   6.88597156538839     -3.61055949354733     11.27751487549786
  H   5.63410226531960     -4.03723182276609     12.46367657628175
  C   2.17226784510096     -0.13778113656337     12.36776867431055
  H   1.58904145426265     -0.96038253993383     12.78651970644570
  H   1.53834998777217      0.44506999287898     11.69864837024999
  H   2.44742421893700      0.50466651193998     13.20842240355265
  C   4.54115257424468     -1.36002757931783     17.15349081092255
  C   3.72808157459263     -0.40839717663728     17.75809379746247
  C   4.22820568897868      0.32645869038898     18.81080881047231
  H   3.60106419013374      1.07493389216984     19.28230031306608
  C   5.51405374360260      0.12012493863530     19.27195736784144
  H   5.89324394488435      0.71428113267224     20.09593125873168
  C   6.32919745468668     -0.81365260135720     18.67267572470311
  H   7.34003547466619     -0.97192627981008     19.03188208941642
  C   5.85226391930230     -1.60100067368289     17.61396731193645
  C   2.32768914187666     -0.16115735336080     17.26182253791047
  H   2.29554260234845     -0.03728778876966     16.17719805689096
  H   1.90736548827310      0.73200319100371     17.72093573008299
  H   1.67722092008823     -1.00739307866455     17.50223629492972
  C   6.72744533252521     -2.62395130164961     16.98784621535030
  H   6.32754629876099     -3.63017268839733     17.14617301289865
  H   7.73060211297674     -2.58690300838413     17.41254816026989
  H   6.81236458891888     -2.48420290986171     15.90719137060441
  C   6.37286441613123      2.14914508548659     14.58846122703110
  C   5.69448966937992      3.37213221395615     14.68299974838266
  C   6.38858461280994      4.58475857190317     14.58152120695171
  H   5.85114035663945      5.52348266437410     14.65821097694590
  C   7.75269300834647      4.56499078838993     14.35783580335219
  H   8.29330692902316      5.50049999709374     14.25951646407021
  C   8.43837336664982      3.37667754721520     14.26679807502849
  H   9.50955199561463      3.37366109444709     14.09478150850699
  C   7.74849245325184      2.14195586695856     14.38469071259609
  C   4.22321898037662      3.36122866002840     14.93351516999385
  C   3.73727059799742      3.46168080849834     16.24022485212001
  C   2.37431372392411      3.39526476956455     16.47551823187349
  H   2.01206662039797      3.48892486215834     17.49449531189798
  C   1.49097727244896      3.20937505804554     15.44876841622241
  H   0.42559553947970      3.15320177826042     15.64278872178438
  C   1.96113080833591      3.13095736333280     14.14643787159464
  H   1.25634933569386      3.02279645390445     13.32821491302126
  C   3.31782385007150      3.21114530093672     13.85713641968862
  C   4.70026857338022      3.68099250600850     17.40346017856308
  H   5.34817187335620      2.81182426492231     17.54166409451227
  H   4.14244070920023      3.84149610859164     18.32639021607824
  H   5.34691622697695      4.54139336606014     17.22717262995345
  C   3.79641125868402      3.19600850051511     12.45372478550907
  H   4.53953296928179      3.97599643570119     12.27647420592581
  H   2.96814677690316      3.34372243356032     11.75899825345511
  H   4.28062692896455      2.25030460994834     12.18825147172717
  C   8.46376769162401      0.82234481860684     14.29245982469966
  C   8.48074901152308      0.10533754933999     13.08104917623670
  C   9.06771420555819     -1.14410477960768     13.01585039146191
  H   9.08707114398507     -1.68435446606661     12.07637979426978
  C   9.65137241670388     -1.67965089581590     14.15182419674866
  H   10.12443627010840     -2.65414678989731     14.09975886173737
  C   9.61659253294900     -1.00151788952448     15.35194912430152
  H   10.05918937120191     -1.45037113234217     16.23509069815446
  C   9.02751100078031      0.23630311245354     15.44413461551741
  C   7.80046497021665      0.68930403075180     11.84943596016525
  H   6.71515796385963      0.55795789546590     11.88857514332649
  H   8.15399434080075      0.18318430034746     10.95027519908931
  H   7.99917217248305      1.75802874118223     11.75655652879387
  C   8.97152013521696      0.95614587831257     16.77382030732970
  H   9.61408508358555      1.84026011993499     16.77193157835959
  H   9.30231308629051      0.29645518087199     17.57683742149799
  H   7.96024257892483      1.30170127909254     16.99708018741426
87
R = H, M = Hg, H-atom Optimised Geometry
  Hg  15.38099633410537     15.42909478464644     15.42134545141812
  C   17.04238941272291     14.14338049174795     15.37736433155972
  C   13.67448066306807     16.62759340012152     15.50985202256544
  C   11.24203151432823     18.02158036608492     15.61820035023269
  H   10.29832513521362     18.55260473023649     15.67281463882778
  C   15.45361356125266     12.18112071378956     15.40946164776553
  C   16.85351694538952     12.77200195201289     15.43582603133274
  C   15.28741030317921     18.69829736454929     17.70315108548765
  H   15.92996951442677     18.48691691868561     16.84296886064132
  H   15.83429585700647     19.37455318703525     18.36155386533494
  H   14.40444159764673     19.21079747168485     17.31838170094197
  C   12.43814587176376     14.49228960573155     18.22573507779367
  H   11.46680082042798     14.95920619180507     18.41072626779534
  H   12.47428557648617     13.54860540956470     18.76852729680206
  H   12.49747691303053     14.28025219008051     17.15601911934890
  C   19.45284731446754     13.81548227981217     15.33982530064946
  H   20.45557440564630     14.22569826299265     15.29105157260592
  C   15.08831926745942     18.77179280339766     13.23366764612640
  H   14.23220356559922     19.30933126474573     13.64565972887923
  H   15.63241665552059     19.43153590337029     12.55722058541016
  H   15.75067035028945     18.54569682915738     14.07412563501173
  C   12.17872643967647     14.60680099952251     12.86169145061063
  H   11.34385439005226     15.18794260759586     13.25507793535314
  H   12.55700298077979     13.99507803021985     13.68545668767279
  H   11.81062306026936     13.93523695776520     12.08448691923320
  C   13.86380842333533     16.59637003512083     18.00123759170128
  C   18.72197544211293     16.42323472697264     17.63649449528038
  H   18.94350904888912     17.18767650014929     18.38236263684558
  H   19.47842198504157     15.63907208161547     17.70710104665137
  H   17.76781290360476     15.96075274127429     17.90413620291868
  C   13.56374231120943     15.40515073420581     18.67710041952207
  C   13.93462631203222     15.20078467565224     11.13311641840390
  H   13.65228318623986     14.30759475224898     10.58692072653531
  C   14.92468847843783     17.43389885422384     18.43202241557885
  C   15.47942928472935     12.37767466105189     12.89613487933508
  H   15.73288369591616     13.44011086953481     12.85444559137224
  H   14.83547453956189     12.14800935802998     12.04674059022399
  H   16.41795345962725     11.83191973611809     12.77232375805845
  C   14.66550304079914     17.51660637369262     12.51766262182612
  C   11.80297092384273     17.73476641219546     14.39107749701003
  H   11.31842074717763     18.03472722806267     13.46859767484486
  C   13.27334430172053     15.51045902932629     12.31894743941291
  C   19.26396778889593     12.43994625834611     15.42588739911909
  H   20.12257878584611     11.77887256065247     15.45140578899227
  C   13.02025546249911     17.02314223604782     14.33723266955061
  C   18.37948767150532     15.84818005454908     12.65996675766812
  H   19.04404954631044     14.98668791299376     12.73473048375404
  H   18.61076085526853     16.39385914762299     11.74386503096399
  H   17.36357302020212     15.45533712655673     12.56240750409107
  C   11.88995688714362     17.65320315187028     16.79555321516719
  H   11.45424150430974     17.90963173336158     17.75544805564379
  C   13.63145451562832     16.67777582475176     13.02009216020574
  C   18.50774858542034     16.74602544103768     13.85829836477242
  C   13.50386238462462     11.26662523588235     16.52222409190597
  H   13.00549851982827     10.98896555840859     17.44518450188495
  C   14.80415780323733     12.00389027390153     14.18592524986307
  C   17.97268798028561     11.90147602484643     15.45439650732538
  H   17.82141559943348     10.82851056567178     15.49133944347497
  C   18.77075290110346     18.40777439306914     16.04889317757274
  H   18.87952460863074     19.05734309751690     16.91056478330205
  C   13.11138965693621     16.96876646691781     16.75437573826511
  C   18.67591118070963     17.01361793177420     16.25617532496036
  C   18.34622314639207     14.68600776855211     15.30539946302662
  C   14.94779722520186     16.00199607605084     10.66338184093874
  H   15.45895822752108     15.72960952467293      9.74629744772410
  C   13.51082544151647     11.45073557719558     14.15259155866297
  H   13.02013504595984     11.30530656447170     13.19755004346447
  C   15.31846659871524     17.16303131069470     11.33503632944055
  H   16.11028609660860     17.79416845578724     10.94798272399349
  C   18.53919623769997     16.17645302517625     15.14343511791749
  C   14.34128224655304     15.04521083572300     19.78978536987460
  H   14.12583726696448     14.12023488251486     20.31139390819774
  C   15.64579694350509     17.05719992876422     19.56944214832364
  H   16.44428702861354     17.69922623247572     19.92496775982275
  C   15.35826584498970     15.87852295391756     20.23039037884391
  H   15.93760672313912     15.59527388287306     21.10210807802094
  C   14.80762287420953     11.82610015006640     16.60313651830471
  C   15.49046728763775     12.02017207651280     17.93103059516628
  H   16.38626586023916     11.39950884036855     18.00805105881110
  H   14.82042740892446     11.75548406366599     18.75005673857820
  H   15.81142588859009     13.05550992686323     18.06865472416872
  C   12.88574395935032     11.09572212010526     15.32946215564866
  H   11.88774583327353     10.67184332987788     15.29524229386176
  C   18.73098533670918     18.93136184708766     14.77647885480384
  H   18.80653963368326     20.00533616361157     14.64085416378041
  C   18.61722727774686     18.11515748376105     13.70496605769805
  H   18.60340177435068     18.52834649759976     12.70123720752169
